# Supplementary material for: Transcriptome Analysis of Litopenaeus vannamei in Response to White Spot Syndrome Virus Infection
Source: PLoS One. 2013 Aug 26;8(8):e73218. doi: 10.1371/journal.pone.0073218 (PMC3753264; doi:10.1371/journal.pone.0073218)
Supplement: Table S1 — Primers used in qRT-PCR for validation of differentially expressed genes. (XLS) [file pone.0073218.s001.xls]

## Sheet: Sheet1
Primers used in qRT-PCR for validation of differentially expressed genes
gene	F primer	R primer
Nucleoside diphosphate kinase	5' TGCCACTAATCCACCTACT 3'	5' CTGACAAGCCCTTCTACC 3'
Lectin	5' TGACTGTCCTTACCCCTACG 3'	5' GCCTTCTTCTACTTCATCTG 3'
Hemocyanin	5' AACACAAGGACAACCTACCC 3'	5' CACCTCCATTCTCTACATCA 3'
Glycine N-methyltransferase	5' CTCAGGCGACAGGTAAGG 3'	5' GGCAGCAACTAAGGGAAT 3'
cathepsin l	5' TAAAGTAAAAGTGAAACGGG 3'	5' AAGAGAGGTATACAAAGCGG 3'
trypsin	5' GGACATTTCCTTCGGCTTTG 3'	5' CTCGTGTTGGATGATCTTGG 3'
zinc proteinase	5' CGCCAACCAGATCAACAACC 3'	5' GGAATCCCATCACTCCAAGG 3'
b-actin	5' TAGGTGGTCTCGTGGATGCC 3'	5' GAGACCTTCAACACCCCCGC 3'
