# Supplementary material for: Transcriptome Analysis of Litopenaeus vannamei in Response to White Spot Syndrome Virus Infection
Source: PLoS One. 2013 Aug 26;8(8):e73218. doi: 10.1371/journal.pone.0073218 (PMC3753264; doi:10.1371/journal.pone.0073218)
Supplement: Table S2 — List of differentially expressed genes with Nr, Nt, UniProtKB/Swiss-Prot, GO, COG and ORF analysis. (XLS) [file pone.0073218.s002.xls]

## Sheet: Sheet1
List of differentially expressed genes with Nr, Nt, Swissprot, GO, COG and ORF analysis
													ORF					GO annotation				Nr annotation				Nt annotation				Swissprot annotation
GeneID	Gene_length	WSSV-Expression	Control-Expression	WSSV-Expression-normalized	Control-Expression-normalized	Fold(WSSV/Control)	log2 Ratio(WSSV/Control)	Up/Down(WSSV/Control)	P-value	FDR	Symbol	ORF_start_site	ORF_end_site	ORF_length	GC content	COG/KOG annotation	GO Component	GO Function	GO Process	Pathway annotation	Best Hit	Identity	E-value	Description	Best Hit	Identity	E-value	Description	Best Hit	Identity	E-value	Description
RL-all_rep_c12515	2100	10	0	64.7455	0	#DIV/0!	#DIV/0!	Up	6.78e-21	2.01e-19	-	1437	2099	663	0.43	-	-	-	-	-	gi|254587357|emb|CAX65684.2|	51.51	6.71e-142	beta-1,3-glucan-binding protein [Pontastacus leptodactylus]	gi|320100074|gb|GU461662.1|	91.79	0	Fenneropenaeus chinensis beta-1,3-glucan-binding protein mRNA, complete cds	sp|P81182|BGBP_LITVA	63	4e-107	Beta-1,3-glucan-binding protein
RL-all_rep_c13567	2056	60	0	396.787	0	#DIV/0!	#DIV/0!	Up	7.78e-62	3.62e-60	-	2055	34	2022	0.46	-	-	-	-	ko04916//Melanogenesis;ko00740//Riboflavin metabolism;ko01100//Metabolic pathways;ko00950//Isoquinoline alkaloid biosynthesis;ko00350//Tyrosine metabolism;ko00965//Betalain biosynthesis;ko01110//Biosynthesis of secondary metabolites	gi|148841019|gb|ABR14693.1|	88.07	0	hemocyanin subunit L [Marsupenaeus japonicus]	gi|148841018|gb|EF375711.1|	85.96	0	Marsupenaeus japonicus hemocyanin subunit L mRNA, complete cds	sp|P80096|HCYC_PANIN	68.82	0	Hemocyanin C chain
RL-all_c70	2013	64	0	432.28	0	#DIV/0!	#DIV/0!	Up	4.75e-66	2.24e-64	-	2011	1148	864	0.42	KOG3327/Nucleotide transport and metabolism ;/Thymidylate kinase/adenylate kinase	GO:0044444//cytoplasmic part	GO:0016776//phosphotransferase activity, phosphate group as acceptor	GO:0009197;GO:0009123	ko00240//Pyrimidine metabolism;ko01100//Metabolic pathways	gi|196015603|ref|XP_002117658.1|	48.04	4.25e-27	hypothetical protein TRIADDRAFT_32784 [Trichoplax adhaerens]	-	-	-	-	sp|P97930|KTHY_MOUSE	51.52	3e-25	Thymidylate kinase
RL-all_c125	1771	36	0	276.384	0	#DIV/0!	#DIV/0!	Up	1.88e-37	7.87e-36	-	2	877	876	0.41	-	-	-	-	-	-	-	-	-	-	-	-	-	-	-	-	-
RL-all_c119	1735	28	0	219.426	0	#DIV/0!	#DIV/0!	Up	2.52e-29	9.29e-28	-	2	1336	1335	0.55	KOG3656/General function prediction only ;/FOG: 7 transmembrane receptor	-	-	-	-	gi|241997858|ref|XP_002433572.1|	31.08	6.02e-31	7 transmembrane receptor, putative [Ixodes scapularis]	-	-	-	-	sp|Q11082|YT66_CAEEL	27.31	4e-22	Probable G-protein coupled receptor B0563.6
RL-all_rep_c8580	1568	44	0	381.536	0	#DIV/0!	#DIV/0!	Up	1.4e-45	6.18e-44	-	585	1385	801	0.62	KOG1212/Translation, ribosomal structure and biogenesis ; Lipid transport and metabolism ; Signal transduction mechanisms ;/Amidases	-	GO:0003824//catalytic activity	-	ko00330//Arginine and proline metabolism;ko00360//Phenylalanine metabolism;ko00460//Cyanoamino acid metabolism;ko01120//Microbial metabolism in diverse environments;ko00627//Aminobenzoate degradation;ko00643//Styrene degradation;ko00380//Tryptophan metabolism	gi|307174935|gb|EFN65175.1|	39.18	1.96e-65	Fatty-acid amide hydrolase 2 [Camponotus floridanus]	-	-	-	-	sp|Q6DH69|FAH2A_DANRE	40.51	3e-52	Fatty-acid amide hydrolase 2-A
RL-all_c108	1553	36	0	315.181	0	#DIV/0!	#DIV/0!	Up	1.88e-37	7.72e-36	-	305	1552	1248	0.59	-	-	-	-	-	gi|260782009|ref|XP_002586086.1|	25.47	1.06e-15	hypothetical protein BRAFLDRAFT_255398 [Branchiostoma floridae]	-	-	-	-	-	-	-	-
RL-all_c270	1384	28	0	275.075	0	#DIV/0!	#DIV/0!	Up	2.52e-29	9.42e-28	-	805	38	768	0.44	-	-	-	-	-	-	-	-	-	-	-	-	-	-	-	-	-
RL-all_c1020	1337	24	0	244.067	0	#DIV/0!	#DIV/0!	Up	4.14e-25	1.36e-23	-	1335	16	1320	0.45	-	-	-	-	ko04916//Melanogenesis;ko00740//Riboflavin metabolism;ko01100//Metabolic pathways;ko00950//Isoquinoline alkaloid biosynthesis;ko00350//Tyrosine metabolism;ko00965//Betalain biosynthesis;ko01110//Biosynthesis of secondary metabolites	gi|222476500|gb|ACM61982.1|	92.36	0	hemocyanin [Fenneropenaeus chinensis]	gi|148841018|gb|EF375711.1|	82.74	0	Marsupenaeus japonicus hemocyanin subunit L mRNA, complete cds	sp|P80096|HCYC_PANIN	69.28	0	Hemocyanin C chain
RL-all_rep_c12184	1181	36	0	414.459	0	#DIV/0!	#DIV/0!	Up	1.88e-37	7.78e-36	-	1179	1	1179	0.56	KOG0101/Posttranslational modification, protein turnover, chaperones ;/Molecular chaperones HSP70/HSC70, HSP70 superfamily	-	GO:0032559	GO:0050896//response to stimulus	ko03040//Spliceosome;ko05145//Toxoplasmosis;ko05162//Measles;ko04144//Endocytosis;ko04141//Protein processing in endoplasmic reticulum;ko04010//MAPK signaling pathway;ko04612//Antigen processing and presentation	gi|118185003|gb|ABK76338.1|	91.86	0	heat shock protein 70 [Marsupenaeus japonicus]	gi|48766850|gb|AY645906.1|	99.66	0	Litopenaeus vannamei heat shock protein 70 gene, complete cds	sp|Q71U34|HSP7C_SAGOE	90.33	4e-179	Heat shock cognate 71 kDa protein
RL-all_c841	1158	52	0	610.554	0	#DIV/0!	#DIV/0!	Up	1.04e-53	4.76e-52	-	1	960	960	0.58	KOG1643/Carbohydrate transport and metabolism ;/Triosephosphate isomerase	-	GO:0016853//isomerase activity	GO:0006629//lipid metabolic process;GO:0006006//glucose metabolic process	ko00562//Inositol phosphate metabolism;ko00051//Fructose and mannose metabolism;ko00710//Carbon fixation in photosynthetic organisms;ko01120//Microbial metabolism in diverse environments;ko01100//Metabolic pathways;ko01110//Biosynthesis of secondary metabolites;ko00010//Glycolysis / Gluconeogenesis	gi|307564155|gb|ADN52396.1|	60.48	1.46e-85	triosephosphate isomerase [Eriocheir sinensis]	gi|327284861|ref|XM_003227106.1|	92	8e-08	PREDICTED: Anolis carolinensis triosephosphate isomerase-like (LOC100565792), mRNA	sp|Q90XG0|TPISB_DANRE	56.5	8e-78	Triosephosphate isomerase B
RL-all_c568	1112	10	0	122.271	0	#DIV/0!	#DIV/0!	Up	6.78e-21	1.97e-19	-	1111	17	1095	0.49	KOG3627/Amino acid transport and metabolism ;/Trypsin	-	GO:0016787//hydrolase activity	-	ko04974//Protein digestion and absorption;ko04972//Pancreatic secretion;ko04080//Neuroactive ligand-receptor interaction	gi|227122182|gb|ACP19562.1|	79.04	2.3e-152	clip domain serine proteinase 1 [Penaeus monodon]	gi|227122181|gb|FJ620688.1|	89.8	0	Penaeus monodon clip domain serine proteinase 1 mRNA, complete cds	sp|P13582|EAST_DROME	41.52	1e-38	Serine protease easter
RL-all_c442	1090	24	0	299.374	0	#DIV/0!	#DIV/0!	Up	4.14e-25	1.41e-23	-	981	1	981	0.5	KOG2007/Translation, ribosomal structure and biogenesis ;/Cysteinyl-tRNA synthetase	GO:0005737//cytoplasm	GO:0004812//aminoacyl-tRNA ligase activity;GO:0003723//RNA binding;GO:0000166//nucleotide binding	GO:0006418//tRNA aminoacylation for protein translation	ko00970//Aminoacyl-tRNA biosynthesis	gi|291234575|ref|XP_002737225.1|	50.93	3.01e-94	PREDICTED: cysteinyl-tRNA synthetase-like [Saccoglossus kowalevskii]	gi|301791661|ref|XM_002930753.1|	91.11	7e-05	PREDICTED: Ailuropoda melanoleuca cysteinyl-tRNA synthetase, cytoplasmic-like, transcript variant 2 (LOC100470650), mRNA	sp|Q291L4|SYCC_DROPS	49.08	2e-93	Cysteinyl-tRNA synthetase, cytoplasmic
RL-all_c1392	1079	24	0	302.426	0	#DIV/0!	#DIV/0!	Up	4.14e-25	1.43e-23	-	571	335	237	0.39	-	-	-	-	-	gi|288779616|dbj|BAI70369.1|	93.94	6.88e-10	eukaryotic initiation factor 4E binding protein [Marsupenaeus japonicus]	gi|288779615|dbj|AB516428.1|	85.42	0	Marsupenaeus japonicus mRNA for eukaryotic initiation factor 4E binding protein, complete cds	-	-	-	-
RL-all_rep_c12122	1057	28	0	360.174	0	#DIV/0!	#DIV/0!	Up	2.52e-29	9.64e-28	-	1056	310	747	0.54	-	-	-	-	-	-	-	-	-	-	-	-	-	-	-	-	-
RL-all_rep_c12114	1057	24	0	308.72	0	#DIV/0!	#DIV/0!	Up	4.14e-25	1.43e-23	-	2	997	996	0.64	KOG1366/Posttranslational modification, protein turnover, chaperones ;/Alpha-macroglobulin	-	-	-	-	gi|219551908|gb|ACL26692.1|	37.97	2.5e-49	farnesoic acid O-methyltransferase [Nilaparvata lugens]	-	-	-	-	sp|Q8IZJ3|CPMD8_HUMAN	34.51	6e-06	C3 and PZP-like alpha-2-macroglobulin domain-containing protein 8
RL-all_rep_c12834	1048	10	0	129.738	0	#DIV/0!	#DIV/0!	Up	6.78e-21	2.01e-19	-	195	980	786	0.46	-	-	-	-	-	-	-	-	-	gi|320100074|gb|GU461662.1|	92.05	0	Fenneropenaeus chinensis beta-1,3-glucan-binding protein mRNA, complete cds	-	-	-	-
RL-all_rep_c13924	1044	24	0	312.565	0	#DIV/0!	#DIV/0!	Up	4.14e-25	1.36e-23	-	3	602	600	0.47	-	-	-	-	ko04916//Melanogenesis;ko00740//Riboflavin metabolism;ko01100//Metabolic pathways;ko00950//Isoquinoline alkaloid biosynthesis;ko00350//Tyrosine metabolism;ko00965//Betalain biosynthesis;ko01110//Biosynthesis of secondary metabolites	gi|148841019|gb|ABR14693.1|	84.28	1.46e-164	hemocyanin subunit L [Marsupenaeus japonicus]	gi|222476499|gb|FJ594414.1|	88.63	0	Fenneropenaeus chinensis hemocyanin mRNA, complete cds	sp|P80096|HCYC_PANIN	75	1e-130	Hemocyanin C chain
RL-all_c1301	1039	20	0	261.724	0	#DIV/0!	#DIV/0!	Up	6.78e-21	1.91e-19	-	771	1	771	0.5	KOG2638/Carbohydrate transport and metabolism ;/UDP-glucose pyrophosphorylase	-	GO:0016772//transferase activity, transferring phosphorus-containing groups	-	ko00052//Galactose metabolism;ko00500//Starch and sucrose metabolism;ko00520//Amino sugar and nucleotide sugar metabolism;ko01100//Metabolic pathways;ko00040//Pentose and glucuronate interconversions;ko01110//Biosynthesis of secondary metabolites	gi|157110519|ref|XP_001651137.1|	74.29	2e-141	utp-glucose-1-phosphate uridylyltransferase 2 [Aedes aegypti]	gi|51147715|emb|CR651270.1|	82.32	3e-16	Tetraodon nigroviridis full-length cDNA	sp|O35156|UGPA_CRIGR	69.96	1e-128	UTP--glucose-1-phosphate uridylyltransferase
RL-all_rep_c12500	1033	10	0	131.622	0	#DIV/0!	#DIV/0!	Up	6.78e-21	1.96e-19	-	34	825	792	0.62	KOG4297/Signal transduction mechanisms ; Defense mechanisms ;/C-type lectin	-	-	-	ko04145//Phagosome	gi|186696079|gb|ACC86854.1|	38.19	1.13e-22	C-type lectin-like domain-containing protein PtLP [Portunus trituberculatus]	gi|41059558|gb|AY466258.1|	100	5e-58	Litopenaeus vannamei microsatellite TUMXLV8.126 sequence	-	-	-	-
RL-all_c483	1027	64	0	847.303	0	#DIV/0!	#DIV/0!	Up	4.75e-66	2.24e-64	-	643	2	642	0.53	KOG0946/Intracellular trafficking, secretion, and vesicular transport ;/ER-Golgi vesicle-tethering protein p115	GO:0044424//intracellular part	-	-	ko05200//Pathways in cancer;ko03440//Homologous recombination;ko03013//RNA transport;ko04011//MAPK signaling pathway - yeast;ko04530//Tight junction;ko05216//Thyroid cancer;ko05416//Viral myocarditis;ko03450//Non-homologous end-joining	gi|154416763|ref|XP_001581403.1|	29.44	2.34e-12	viral A-type inclusion protein [Trichomonas vaginalis G3]	-	-	-	-	sp|O96064|MYSP_MYTGA	25.36	8e-10	Paramyosin
RL-all_rep_c12140	1001	32	0	434.655	0	#DIV/0!	#DIV/0!	Up	3.08e-33	1.22e-31	-	986	672	315	0.54	-	-	-	-	ko05100//Bacterial invasion of epithelial cells;ko04670//Leukocyte transendothelial migration;ko04510//Focal adhesion;ko05110//Vibrio cholerae infection;ko04145//Phagosome;ko05131//Shigellosis;ko05414//Dilated cardiomyopathy;ko04530//Tight junction;ko05130//Pathogenic Escherichia coli infection;ko04745//Phototransduction - fly;ko04810//Regulation of actin cytoskeleton;ko05416//Viral myocarditis;k…	gi|262401379|gb|ACY66592.1|	90	7.25e-19	hypothetical protein [Scylla paramamosain]	gi|218526713|gb|EU920969.1|	99.69	0	Penaeus sp. AT-2008 isolate KCpen 18S ribosomal RNA gene, partial sequence	-	-	-	-
RL-all_c1203	957	24	0	340.98	0	#DIV/0!	#DIV/0!	Up	4.14e-25	1.41e-23	-	1	957	957	0.62	KOG1046/Amino acid transport and metabolism ; Posttranslational modification, protein turnover, chaperones ;/Puromycin-sensitive aminopeptidase and related aminopeptidases	-	GO:0016787//hydrolase activity	-	ko04640//Hematopoietic cell lineage;ko04614//Renin-angiotensin system;ko01100//Metabolic pathways;ko00480//Glutathione metabolism	gi|156538020|ref|XP_001608209.1|	44.17	1.02e-75	PREDICTED: similar to protease m1 zinc metalloprotease [Nasonia vitripennis]	-	-	-	-	sp|O57579|AMPN_CHICK	39.57	7e-55	Aminopeptidase N
RL-all_c565	952	10	0	142.821	0	#DIV/0!	#DIV/0!	Up	6.78e-21	2.02e-19	-	316	654	339	0.44	-	-	-	-	-	-	-	-	-	-	-	-	-	-	-	-	-
RL-all_c337	944	28	0	403.288	0	#DIV/0!	#DIV/0!	Up	2.52e-29	9.59e-28	-	942	190	753	0.51	KOG0318/Cytoskeleton ;/WD40 repeat stress protein/actin interacting protein	-	GO:0008092//cytoskeletal protein binding	GO:0031032//actomyosin structure organization;GO:0006909//phagocytosis;GO:0007476//imaginal disc-derived wing morphogenesis;GO:0008154//actin polymerization or depolymerization	-	gi|242003046|ref|XP_002422589.1|	51.26	3.44e-93	WD-repeatcontaining protein, putative [Pediculus humanus corporis]	gi|157130513|ref|XM_001661857.1|	94.59	6e-05	Aedes aegypti wd-repeat protein partial mRNA	sp|Q9VU68|WDR1_DROME	49.79	3e-90	Actin-interacting protein 1
RL-all_rep_c12104	941	32	0	462.37	0	#DIV/0!	#DIV/0!	Up	3.08e-33	1.22e-31	-	2	595	594	0.44	-	-	-	-	-	-	-	-	-	-	-	-	-	-	-	-	-
RL-all_c355	941	28	0	404.574	0	#DIV/0!	#DIV/0!	Up	2.52e-29	9.52e-28	-	941	3	939	0.55	-	-	-	-	-	-	-	-	-	-	-	-	-	-	-	-	-
RL-all_c538	930	10	0	146.2	0	#DIV/0!	#DIV/0!	Up	6.78e-21	1.95e-19	-	2	928	927	0.57	KOG2287/Carbohydrate transport and metabolism ;/Galactosyltransferases	-	-	-	ko00603//Glycosphingolipid biosynthesis - globo series;ko00601//Glycosphingolipid biosynthesis - lacto and neolacto series;ko01100//Metabolic pathways	gi|241841822|ref|XP_002415357.1|	38.81	1.47e-31	galactosyltransferase, putative [Ixodes scapularis]	-	-	-	-	sp|Q9Y2C3|B3GT5_HUMAN	34.83	2e-27	Beta-1,3-galactosyltransferase 5
RL-all_rep_c12266	927	24	0	352.015	0	#DIV/0!	#DIV/0!	Up	4.14e-25	1.34e-23	-	1	834	834	0.59	-	-	-	-	ko00500//Starch and sucrose metabolism	gi|57490775|gb|AAW51361.1|	100	2.58e-176	beta-1,3-glucan binding protein [Litopenaeus vannamei]	gi|156637463|gb|EU102286.1|	98.6	0	Litopenaeus vannamei lipopolysaccharide and beta-1,3-glucan binding protein (LGBP) mRNA, complete cds	sp|Q8N0N3|BGBP_PENMO	90.23	2e-163	Beta-1,3-glucan-binding protein
RL-all_rep_c11644	923	32	0	471.387	0	#DIV/0!	#DIV/0!	Up	3.08e-33	1.23e-31	-	437	3	435	0.51	KOG3453/Energy production and conversion ;/Cytochrome c	GO:0005743//mitochondrial inner membrane;GO:0044425//membrane part;GO:0000267//cell fraction	GO:0009055//electron carrier activity;GO:0005506//iron ion binding	GO:0000737//DNA catabolic process, endonucleolytic;GO:0022904//respiratory electron transport chain;GO:0051234//establishment of localization;GO:0006919//activation of caspase activity;GO:0006950//response to stress	ko05145//Toxoplasmosis;ko05200//Pathways in cancer;ko04115//p53 signaling pathway;ko05012//Parkinson's disease;ko05016//Huntington's disease;ko05222//Small cell lung cancer;ko05416//Viral myocarditis;ko05210//Colorectal cancer;ko05010//Alzheimer's disease;ko04210//Apoptosis;ko05014//Amyotrophic lateral sclerosis (ALS)	gi|309242901|dbj|BAJ22990.1|	98.99	1.51e-52	cytochrome c [Marsupenaeus japonicus]	gi|309242900|dbj|AB538455.1|	90.32	2e-05	Marsupenaeus japonicus cytc mRNA for cytochrome c, complete cds	sp|P00007|CYC_HIPAM	83.84	4e-46	Cytochrome c
RL-all_rep_c12841	909	28	0	418.816	0	#DIV/0!	#DIV/0!	Up	2.52e-29	9.4e-28	-	908	441	468	0.5	KOG4063/Function unknown ;/Major epididymal secretory protein HE1	-	-	-	ko04142//Lysosome	gi|89258161|gb|ABD65303.1|	32.11	1.01e-17	ecdysteroid-regulated protein [Litopenaeus vannamei]	gi|19850451|gb|AF360032.1|	86.92	7e-48	Penaeus (Litopenaeus) vannamei microsatellite TUMXLv6.31 sequence	sp|O97763|NPC2_PIG	29.63	2e-07	Epididymal secretory protein E1
RL-all_rep_c8863	890	10	0	152.77	0	#DIV/0!	#DIV/0!	Up	6.78e-21	2.08e-19	-	1	609	609	0.57	KOG4582/General function prediction only ;/Uncharacterized conserved protein, contains ZZ-type Zn-finger	-	-	-	-	gi|156400995|ref|XP_001639077.1|	43.15	1.29e-21	predicted protein [Nematostella vectensis]	-	-	-	-	sp|O08623|SQSTM_RAT	34.25	7e-15	Sequestosome-1
RL-all_rep_c13485	858	10	0	158.468	0	#DIV/0!	#DIV/0!	Up	6.78e-21	2.07e-19	-	3	551	549	0.58	-	-	-	-	-	gi|242012026|ref|XP_002426744.1|	44.19	3.51e-21	conserved hypothetical protein [Pediculus humanus corporis]	gi|5825422|gb|AF124597.1|AF124597	97	0	Penaeus vannamei 18S ribosomal RNA, partial sequence; internal transcribed spacer 1, 5.8S ribosomal RNA, internal transcribed spacer 2, and 28S ribosomal RNA, complete sequence; intergenic spacer region, partial sequence	sp|Q8TGM7|ART2_YEAST	56.52	4e-06	Putative uncharacterized protein ART2
RL-all_c424	848	10	0	160.337	0	#DIV/0!	#DIV/0!	Up	6.78e-21	1.99e-19	-	1	336	336	0.39	-	-	-	-	-	-	-	-	-	-	-	-	-	-	-	-	-
RL-all_rep_c13060	837	10	0	162.444	0	#DIV/0!	#DIV/0!	Up	6.78e-21	2.08e-19	-	107	835	729	0.59	KOG0685/Coenzyme transport and metabolism ;/Flavin-containing amine oxidase	-	-	-	-	gi|118083774|ref|XP_001231536.1|	64.58	3.34e-12	PREDICTED: similar to Ac1147 [Gallus gallus]	gi|218526713|gb|EU920969.1|	99.53	2e-112	Penaeus sp. AT-2008 isolate KCpen 18S ribosomal RNA gene, partial sequence	sp|Q9NWM0|SMOX_HUMAN	25.58	8e-09	Spermine oxidase
RL-all_c4161	832	10	0	163.42	0	#DIV/0!	#DIV/0!	Up	6.78e-21	2.09e-19	-	479	99	381	0.56	KOG0158/Secondary metabolites biosynthesis, transport and catabolism ;/Cytochrome P450 CYP3/CYP5/CYP6/CYP9 subfamilies	GO:0044464//cell part	GO:0016491//oxidoreductase activity	-	ko00980//Metabolism of xenobiotics by cytochrome P450;ko00140//Steroid hormone biosynthesis;ko00591//Linoleic acid metabolism;ko00983//Drug metabolism - other enzymes;ko01120//Microbial metabolism in diverse environments;ko01100//Metabolic pathways;ko00627//Aminobenzoate degradation;ko00830//Retinol metabolism;ko00982//Drug metabolism - cytochrome P450	gi|149035099|gb|EDL89819.1|	56.41	9.07e-16	rCG42677 [Rattus norvegicus]	-	-	-	-	sp|P24463|CP3AC_CANFA	55	4e-15	Cytochrome P450 3A12
RL-all_rep_c8604	805	36	0	608.045	0	#DIV/0!	#DIV/0!	Up	1.88e-37	7.8e-36	-	2	508	507	0.45	KOG0107/RNA processing and modification ;/Alternative splicing factor SRp20/9G8 (RRM superfamily)	-	GO:0005488//binding	-	ko03040//Spliceosome	gi|110770107|ref|XP_001123058.1|	85.9	2.11e-33	PREDICTED: similar to Rbp1-like CG1987-PA, partial [Apis mellifera]	gi|259089272|ref|NM_001165202.1|	94.64	6e-14	Oncorhynchus mykiss Splicing factor, arginine/serine-rich 3 (sfrs3), mRNA	sp|Q02427|RBP1_DROME	76.25	1e-30	RNA-binding protein 1
RL-all_c303	797	28	0	477.671	0	#DIV/0!	#DIV/0!	Up	2.52e-29	9.33e-28	-	1	795	795	0.56	-	-	-	-	-	gi|160333787|ref|NP_001103904.1|	42.72	2.37e-45	chitin deacetylase 9 [Tribolium castaneum]	gi|112430980|gb|DQ847601.1|	88.71	6e-08	Cherax quadricarinatus clone cherax_77 mRNA sequence	-	-	-	-
RL-all_rep_c12210	797	24	0	409.432	0	#DIV/0!	#DIV/0!	Up	4.14e-25	1.42e-23	-	304	783	480	0.56	KOG1192/Carbohydrate transport and metabolism ; Energy production and conversion ;/UDP-glucuronosyl and UDP-glucosyl transferase	-	-	-	ko00980//Metabolism of xenobiotics by cytochrome P450;ko00500//Starch and sucrose metabolism;ko00140//Steroid hormone biosynthesis;ko00514//Other types of O-glycan biosynthesis;ko00983//Drug metabolism - other enzymes;ko00860//Porphyrin and chlorophyll metabolism;ko01100//Metabolic pathways;ko00830//Retinol metabolism;ko00040//Pentose and glucuronate interconversions;ko00982//Drug metabolism - cy…	gi|91089911|ref|XP_972644.1|	32.53	1.38e-11	PREDICTED: similar to glucosyl/glucuronosyl transferases [Tribolium castaneum]	-	-	-	-	-	-	-	-
RL-all_c1234	774	28	0	491.865	0	#DIV/0!	#DIV/0!	Up	2.52e-29	9.45e-28	-	1	774	774	0.69	-	-	-	-	-	-	-	-	-	-	-	-	-	-	-	-	-
RL-all_rep_c12873	771	28	0	493.779	0	#DIV/0!	#DIV/0!	Up	2.52e-29	9.61e-28	-	604	44	561	0.46	KOG1681/Lipid transport and metabolism ;/Enoyl-CoA isomerase	GO:0042579//microbody	GO:0043169//cation binding;GO:0016836//hydro-lyase activity	GO:0009062//fatty acid catabolic process	ko04146//Peroxisome	gi|189235851|ref|XP_968046.2|	64.94	2.97e-79	PREDICTED: similar to GA21887-PA [Tribolium castaneum]	gi|242008282|ref|XM_002424891.1|	88.24	3e-09	Pediculus humanus corporis delta3,5-delta2,4-dienoyl-CoA isomerase, putative, mRNA	sp|Q13011|ECH1_HUMAN	62.86	1e-74	Delta(3,5)-Delta(2,4)-dienoyl-CoA isomerase, mitochondrial
RL-all_rep_c12649	768	10	0	177.039	0	#DIV/0!	#DIV/0!	Up	6.78e-21	1.97e-19	-	767	141	627	0.43	-	-	-	-	-	-	-	-	-	-	-	-	-	-	-	-	-
RL-all_rep_c8542	759	24	0	429.931	0	#DIV/0!	#DIV/0!	Up	4.14e-25	1.38e-23	-	3	350	348	0.48	-	-	-	-	-	-	-	-	-	-	-	-	-	-	-	-	-
RL-all_c632	757	24	0	431.067	0	#DIV/0!	#DIV/0!	Up	4.14e-25	1.42e-23	-	2	757	756	0.48	KOG2794/Coenzyme transport and metabolism ;/Delta-aminolevulinic acid dehydratase	GO:0044444//cytoplasmic part;GO:0044421//extracellular region part	GO:0046914//transition metal ion binding;GO:0005515//protein binding;GO:0016836//hydro-lyase activity	GO:0010038//response to metal ion;GO:0051259//protein oligomerization;GO:0031667//response to nutrient levels;GO:0006779//porphyrin biosynthetic process;GO:0010033//response to organic substance	ko00860//Porphyrin and chlorophyll metabolism;ko01100//Metabolic pathways;ko01110//Biosynthesis of secondary metabolites	gi|46240681|emb|CAE02648.1|	71.68	1.63e-93	delta-aminolevulinic acid dehydratase [Suberites domuncula]	gi|242009728|ref|XM_002425590.1|	90.74	5e-08	Pediculus humanus corporis delta-aminolevulinic acid dehydratase, putative, mRNA	sp|P10518|HEM2_MOUSE	66.96	3e-89	Delta-aminolevulinic acid dehydratase
RL-all_rep_c13579	755	28	0	504.243	0	#DIV/0!	#DIV/0!	Up	2.52e-29	9.31e-28	-	98	754	657	0.61	-	-	-	-	-	gi|296434281|ref|NP_001171807.1|	50.56	3.65e-45	HD phosphohydrolase-like [Saccoglossus kowalevskii]	-	-	-	-	sp|Q5UQN4|YL432_MIMIV	40.88	3e-26	Uncharacterized protein L432
RL-all_c397	750	10	0	181.288	0	#DIV/0!	#DIV/0!	Up	6.78e-21	2.04e-19	-	179	748	570	0.52	KOG3072/Lipid transport and metabolism ;/Long chain fatty acid elongase	GO:0031224//intrinsic to membrane;GO:0005783//endoplasmic reticulum	-	GO:0006633//fatty acid biosynthetic process;GO:0048232//male gamete generation	ko01040//Biosynthesis of unsaturated fatty acids	gi|195375440|ref|XP_002046509.1|	66.41	4.33e-68	GJ12451 [Drosophila virilis]	gi|301764285|ref|XM_002917515.1|	85.42	1e-11	PREDICTED: Ailuropoda melanoleuca elongation of very long chain fatty acids protein 6-like (LOC100465578), mRNA	sp|Q5ZJR8|ELOV6_CHICK	60.8	1e-52	Elongation of very long chain fatty acids protein 6
RL-all_rep_c13903	748	32	0	581.671	0	#DIV/0!	#DIV/0!	Up	3.08e-33	1.23e-31	-	575	3	573	0.67	-	-	-	-	-	gi|83282419|ref|XP_729762.1|	64.52	4.73e-13	senescence-associated protein [Plasmodium yoelii yoelii str. 17XNL]	gi|56968030|gb|AY859576.1|	96.63	4e-95	Gaetice depressus 28S ribosomal RNA gene, partial sequence	-	-	-	-
RL-all_c1138	741	10	0	183.489	0	#DIV/0!	#DIV/0!	Up	6.78e-21	2.05e-19	-	83	739	657	0.6	-	GO:0044424//intracellular part	-	GO:0016310//phosphorylation	-	gi|66514688|ref|XP_624939.1|	51.4	5.44e-22	PREDICTED: similar to CG17124-PA, isoform A [Apis mellifera]	gi|195578322|ref|XM_002078979.1|	88.31	3e-12	Drosophila simulans GD22228 (Dsim\GD22228), mRNA	-	-	-	-
RL-all_rep_c8447	734	160	0	2963.83	0	#DIV/0!	#DIV/0!	Up	3.47e-164	1.73e-162	-	19	696	678	0.43	-	-	-	-	-	-	-	-	-	-	-	-	-	-	-	-	-
RL-all_c634	730	10	0	186.254	0	#DIV/0!	#DIV/0!	Up	6.78e-21	2e-19	-	2	478	477	0.47	-	-	-	-	-	gi|307174741|gb|EFN65096.1|	53.97	1.67e-34	Protein FAM60A [Camponotus floridanus]	gi|262401106|gb|FJ774734.1|	85.02	3e-37	Scylla paramamosain protein FAM60A (Tera protein) family with sequence similarity 60 member A-like protein mRNA, partial cds	sp|Q5RCB7|FA60A_PONAB	79.1	4e-26	Protein FAM60A
RL-all_c8001	723	32	0	601.784	0	#DIV/0!	#DIV/0!	Up	3.08e-33	1.23e-31	-	127	669	543	0.51	KOG2844/Amino acid transport and metabolism ;/Dimethylglycine dehydrogenase precursor	GO:0044429//mitochondrial part	GO:0016645//oxidoreductase activity, acting on the CH-NH group of donors;GO:0050662//coenzyme binding;GO:0008168//methyltransferase activity	GO:0006544//glycine metabolic process;GO:0006730//one-carbon metabolic process;GO:0019695//choline metabolic process	ko00260//Glycine, serine and threonine metabolism;ko01100//Metabolic pathways	gi|241613352|ref|XP_002407392.1|	63.64	8.79e-56	sarcosine dehydrogenase, putative [Ixodes scapularis]	-	-	-	-	sp|Q99LB7|SARDH_MOUSE	60.93	4e-53	Sarcosine dehydrogenase, mitochondrial
RL-all_c8031	716	10	0	189.896	0	#DIV/0!	#DIV/0!	Up	6.78e-21	1.94e-19	-	715	332	384	0.48	KOG0985/Intracellular trafficking, secretion, and vesicular transport ;/Vesicle coat protein clathrin, heavy chain	GO:0030117//membrane coat;GO:0015630//microtubule cytoskeleton;GO:0012510//trans-Golgi network transport vesicle membrane;GO:0005905//coated pit;GO:0048770	GO:0005488//binding	GO:0006898//receptor-mediated endocytosis;GO:0015031//protein transport;GO:0007173//epidermal growth factor receptor signaling pathway;GO:0048193//Golgi vesicle transport;GO:0006935//chemotaxis;GO:0000087//M phase of mitotic cell cycle	ko05100//Bacterial invasion of epithelial cells;ko04961//Endocrine and other factor-regulated calcium reabsorption;ko05016//Huntington's disease;ko04142//Lysosome;ko04144//Endocytosis	gi|242006398|ref|XP_002424037.1|	87.39	2.71e-103	clathrin heavy chain, putative [Pediculus humanus corporis]	gi|118098352|ref|XM_415060.2|	82.91	2e-25	PREDICTED: Gallus gallus similar to Clathrin, heavy polypeptide (Hc) (LOC416765), mRNA	sp|P11442|CLH_RAT	84.68	2e-99	Clathrin heavy chain 1
RL-all_c719	715	20	0	380.323	0	#DIV/0!	#DIV/0!	Up	6.78e-21	1.92e-19	-	3	497	495	0.43	KOG2112/Lipid transport and metabolism ;/Lysophospholipase	GO:0044424//intracellular part	GO:0004091//carboxylesterase activity	-	ko00564//Glycerophospholipid metabolism	gi|48101936|ref|XP_392725.1|	64.81	3.99e-59	PREDICTED: similar to CG18815-PA, isoform A [Apis mellifera]	gi|156549209|ref|XM_001599024.1|	95	8e-07	PREDICTED: Nasonia vitripennis similar to CG18815-PA (LOC100113538), mRNA	sp|Q5RBR7|LYPA1_PONAB	56.89	2e-48	Acyl-protein thioesterase 1
RL-all_rep_c12477	702	72	0	1394.52	0	#DIV/0!	#DIV/0!	Up	3.54e-74	1.68e-72	-	700	2	699	0.55	-	-	-	-	-	-	-	-	-	-	-	-	-	-	-	-	-
RL-all_rep_c11778	698	28	0	545.421	0	#DIV/0!	#DIV/0!	Up	2.52e-29	9.56e-28	-	370	83	288	0.53	-	-	-	-	ko05100//Bacterial invasion of epithelial cells;ko04670//Leukocyte transendothelial migration;ko04510//Focal adhesion;ko05110//Vibrio cholerae infection;ko04145//Phagosome;ko05131//Shigellosis;ko05414//Dilated cardiomyopathy;ko04530//Tight junction;ko05130//Pathogenic Escherichia coli infection;ko04745//Phototransduction - fly;ko04810//Regulation of actin cytoskeleton;ko05416//Viral myocarditis;k…	gi|297490370|ref|XP_002698303.1|	53.42	4.64e-14	PREDICTED: hypothetical protein [Bos taurus]	gi|218526713|gb|EU920969.1|	99.86	0	Penaeus sp. AT-2008 isolate KCpen 18S ribosomal RNA gene, partial sequence	-	-	-	-
RL-all_c1182	697	24	0	468.174	0	#DIV/0!	#DIV/0!	Up	4.14e-25	1.37e-23	-	369	1	369	0.5	KOG1164/Signal transduction mechanisms ;/Casein kinase (serine/threonine/tyrosine protein kinase)	GO:0005634//nucleus	GO:0004674//protein serine/threonine kinase activity;GO:0000166//nucleotide binding	GO:0006468//protein phosphorylation	-	gi|241813037|ref|XP_002416478.1|	59.26	1.24e-53	protein kinase, putative [Ixodes scapularis]	-	-	-	-	sp|Q7ZUS1|VRK1_DANRE	58.72	3e-48	Serine/threonine-protein kinase VRK1
RL-all_c920	689	10	0	197.338	0	#DIV/0!	#DIV/0!	Up	6.78e-21	2.09e-19	-	33	347	315	0.34	-	-	-	-	-	-	-	-	-	-	-	-	-	-	-	-	-
RL-all_rep_c11744	679	28	0	560.683	0	#DIV/0!	#DIV/0!	Up	2.52e-29	9.68e-28	-	272	679	408	0.54	-	-	-	-	-	-	-	-	-	-	-	-	-	-	-	-	-
RL-all_rep_c8750	679	10	0	200.244	0	#DIV/0!	#DIV/0!	Up	6.78e-21	2.04e-19	-	679	131	549	0.53	-	-	-	-	-	gi|9186886|dbj|BAA99544.1|	40.12	2.96e-28	BCS-2 [Balanus amphitrite]	-	-	-	-	sp|Q9Y5Z4|HEBP2_HUMAN	32.05	2e-16	Heme-binding protein 2
RL-all_c910	676	68	0	1367.7	0	#DIV/0!	#DIV/0!	Up	2.9e-70	1.37e-68	-	2	676	675	0.53	-	-	-	-	-	-	-	-	-	-	-	-	-	-	-	-	-
RL-all_rep_c11760	674	36	0	726.226	0	#DIV/0!	#DIV/0!	Up	1.88e-37	7.76e-36	-	3	674	672	0.62	-	-	-	-	-	-	-	-	-	-	-	-	-	-	-	-	-
RL-all_rep_c11615	672	36	0	728.387	0	#DIV/0!	#DIV/0!	Up	1.88e-37	7.74e-36	-	670	113	558	0.63	KOG3509/Posttranslational modification, protein turnover, chaperones ;/Basement membrane-specific heparan sulfate proteoglycan (HSPG) core protein	-	-	-	ko04512//ECM-receptor interaction	gi|33087166|gb|AAP92780.1|	58.44	2.72e-83	hepatopancreas kazal-type proteinase inhibitor [Penaeus monodon]	gi|219809647|gb|FJ147087.1|	85.11	1e-73	Fenneropenaeus chinensis Kazal-type serine proteinase inhibitor 3 mRNA, complete cds	sp|P82968|MCPI_MELCP	45.39	4e-31	Four-domain proteases inhibitor
RL-all_rep_c8549	665	48	0	981.406	0	#DIV/0!	#DIV/0!	Up	8.55e-50	3.85e-48	-	663	1	663	0.62	-	-	-	-	-	-	-	-	-	-	-	-	-	-	-	-	-
RL-all_c717	658	24	0	495.923	0	#DIV/0!	#DIV/0!	Up	4.14e-25	1.37e-23	-	1	657	657	0.51	KOG2005/Posttranslational modification, protein turnover, chaperones ;/26S proteasome regulatory complex, subunit RPN1/PSMD2	GO:0005838//proteasome regulatory particle	GO:0070011	GO:0019538//protein metabolic process;GO:0009894;GO:0007052//mitotic spindle organization	ko03050//Proteasome	gi|91075936|ref|XP_967560.1|	74.89	1.01e-87	PREDICTED: similar to AGAP002481-PA [Tribolium castaneum]	gi|170072003|ref|XM_001870034.1|	80.63	1e-17	Culex quinquefasciatus 26S proteasome non-ATPase regulatory subunit 2, mRNA	sp|Q4FZT9|PSMD2_RAT	83.03	5e-81	26S proteasome non-ATPase regulatory subunit 2
RL-all_rep_c8427	656	120	0	2487.18	0	#DIV/0!	#DIV/0!	Up	3.03e-123	1.49e-121	-	3	623	621	0.47	-	-	-	-	-	-	-	-	-	-	-	-	-	-	-	-	-
RL-all_c7970	651	24	0	501.256	0	#DIV/0!	#DIV/0!	Up	4.14e-25	1.35e-23	-	1	273	273	0.57	-	-	-	-	-	gi|307185262|gb|EFN71375.1|	47.33	1.07e-17	hypothetical protein EAG_03557 [Camponotus floridanus]	gi|5825422|gb|AF124597.1|AF124597	98.93	0	Penaeus vannamei 18S ribosomal RNA, partial sequence; internal transcribed spacer 1, 5.8S ribosomal RNA, internal transcribed spacer 2, and 28S ribosomal RNA, complete sequence; intergenic spacer region, partial sequence	-	-	-	-
RL-all_c1978	651	24	0	501.256	0	#DIV/0!	#DIV/0!	Up	4.14e-25	1.35e-23	-	454	2	453	0.47	-	-	-	-	ko04916//Melanogenesis;ko00740//Riboflavin metabolism;ko01100//Metabolic pathways;ko00950//Isoquinoline alkaloid biosynthesis;ko00350//Tyrosine metabolism;ko00965//Betalain biosynthesis;ko01110//Biosynthesis of secondary metabolites	gi|854403|emb|CAA57880.1|	89.44	8.32e-108	hemocyanin [Litopenaeus vannamei]	gi|148841020|gb|EF375712.1|	82.89	1e-97	Marsupenaeus japonicus hemocyanin subunit Y mRNA, complete cds	sp|P80096|HCYC_PANIN	62.07	7e-72	Hemocyanin C chain
RL-all_c1322	644	10	0	211.127	0	#DIV/0!	#DIV/0!	Up	6.78e-21	1.95e-19	-	643	56	588	0.61	KOG3627/Amino acid transport and metabolism ;/Trypsin	-	-	-	ko04974//Protein digestion and absorption;ko04610//Complement and coagulation cascades;ko04972//Pancreatic secretion;ko04080//Neuroactive ligand-receptor interaction	gi|62752065|gb|AAX98287.1|	52.83	7.72e-45	hepatopancreas trypsin [Pontastacus leptodactylus]	-	-	-	-	sp|P00765|TRYP_ASTFL	51.57	5e-45	Trypsin-1
RL-all_c987	638	24	0	511.469	0	#DIV/0!	#DIV/0!	Up	4.14e-25	1.42e-23	-	637	2	636	0.6	KOG0534/Coenzyme transport and metabolism ; Energy production and conversion ;/NADH-cytochrome b-5 reductase	GO:0043231//intracellular membrane-bounded organelle;GO:0044444//cytoplasmic part;GO:0016020//membrane	-	GO:0040007//growth;GO:0008152//metabolic process;GO:0007275//multicellular organismal development	ko00520//Amino sugar and nucleotide sugar metabolism	gi|100811431|dbj|BAE94684.1|	35.93	3.88e-25	NADH-cytochrome b5 reductase [Physarum polycephalum]	-	-	-	-	sp|A5DQ25|NCB5R_PICGU	39.64	7e-30	NADH-cytochrome b5 reductase 1
RL-all_rep_c13365	637	24	0	512.272	0	#DIV/0!	#DIV/0!	Up	4.14e-25	1.39e-23	-	497	207	291	0.28	-	-	-	-	-	-	-	-	-	-	-	-	-	-	-	-	-
RL-all_rep_c12851	629	32	0	691.717	0	#DIV/0!	#DIV/0!	Up	3.08e-33	1.23e-31	-	516	1	516	0.43	KOG1662/Energy production and conversion ;/Mitochondrial F1F0-ATP synthase, subunit OSCP/ATP5	GO:0000275//mitochondrial proton-transporting ATP synthase complex, catalytic core F(1)	GO:0000166//nucleotide binding;GO:0015078//hydrogen ion transmembrane transporter activity;GO:0015662//ATPase activity, coupled to transmembrane movement of ions, phosphorylative mechanism	GO:0006818//hydrogen transport;GO:0006412//translation;GO:0006139//nucleobase, nucleoside, nucleotide and nucleic acid metabolic process	ko05012//Parkinson's disease;ko05016//Huntington's disease;ko01100//Metabolic pathways;ko00190//Oxidative phosphorylation;ko05010//Alzheimer's disease	gi|126697380|gb|ABO26647.1|	58.65	1.14e-37	ATP synthase, H+ transporting, mitochondrial F1 complex, o subunit [Haliotis discus discus]	-	-	-	-	sp|Q24439|ATPO_DROME	53.79	7e-35	ATP synthase subunit O, mitochondrial
RL-all_rep_c8398	625	180	0	3915.81	0	#DIV/0!	#DIV/0!	Up	1.18e-184	5.87e-183	-	549	1	549	0.61	-	-	-	-	-	-	-	-	-	-	-	-	-	-	-	-	-
RL-all_c1762	625	24	0	522.108	0	#DIV/0!	#DIV/0!	Up	4.14e-25	1.36e-23	-	403	624	222	0.57	-	-	-	-	-	gi|156358531|ref|XP_001624571.1|	70	4.32e-13	predicted protein [Nematostella vectensis]	gi|5825422|gb|AF124597.1|AF124597	98.89	0	Penaeus vannamei 18S ribosomal RNA, partial sequence; internal transcribed spacer 1, 5.8S ribosomal RNA, internal transcribed spacer 2, and 28S ribosomal RNA, complete sequence; intergenic spacer region, partial sequence	-	-	-	-
RL-all_rep_c11751	623	10	0	218.243	0	#DIV/0!	#DIV/0!	Up	6.78e-21	1.97e-19	-	622	2	621	0.45	KOG2449/Amino acid transport and metabolism ; Carbohydrate transport and metabolism ;/Methylmalonate semialdehyde dehydrogenase	GO:0043231//intracellular membrane-bounded organelle	GO:0016620//oxidoreductase activity, acting on the aldehyde or oxo group of donors, NAD or NADP as acceptor;GO:0005504//fatty acid binding	GO:0009081//branched chain family amino acid metabolic process;GO:0006206//pyrimidine base metabolic process	ko00562//Inositol phosphate metabolism;ko01100//Metabolic pathways;ko00640//Propanoate metabolism;ko00280//Valine, leucine and isoleucine degradation	gi|158290905|ref|XP_312441.4|	74.63	3.2e-85	AGAP002499-PA [Anopheles gambiae str. PEST]	gi|157812985|gb|EU020297.1|	80.86	1e-23	Speleonectes tulumensis clone Stu127f1 putative methylmalonate-semialdehyde dehydrogenase mRNA, partial cds	sp|Q7QC84|MMSA_ANOGA	77.56	7e-86	Probable methylmalonate-semialdehyde dehydrogenase [acylating], mitochondrial
RL-all_c4621	619	28	0	615.03	0	#DIV/0!	#DIV/0!	Up	2.52e-29	9.54e-28	-	287	3	285	0.42	-	-	-	-	-	-	-	-	-	gi|20152670|emb|AL662909.9|	94.59	4e-05	Mouse DNA sequence from clone RP23-189I13 on chromosome 11 Contains the 5' end of the Odz2 gene for odd Oz/ten-m homolog 2 (Drosophila) and a CpG island, complete sequence	-	-	-	-
RL-all_c1661	615	10	0	221.082	0	#DIV/0!	#DIV/0!	Up	6.78e-21	1.94e-19	-	524	3	522	0.58	-	-	-	-	-	gi|15625472|gb|AAL04108.1|AF405441_1	41.9	4.11e-21	olfactory enriched transcipt 14.35 [Homarus americanus]	-	-	-	-	-	-	-	-
RL-all_rep_c9209	602	20	0	451.713	0	#DIV/0!	#DIV/0!	Up	6.78e-21	1.91e-19	-	601	89	513	0.67	-	-	-	-	-	-	-	-	-	gi|5825422|gb|AF124597.1|AF124597	98.62	0	Penaeus vannamei 18S ribosomal RNA, partial sequence; internal transcribed spacer 1, 5.8S ribosomal RNA, internal transcribed spacer 2, and 28S ribosomal RNA, complete sequence; intergenic spacer region, partial sequence	-	-	-	-
RL-all_c1140	595	28	0	639.838	0	#DIV/0!	#DIV/0!	Up	2.52e-29	9.18e-28	-	535	2	534	0.57	KOG1190/RNA processing and modification ;/Polypyrimidine tract-binding protein	-	GO:0016491//oxidoreductase activity;GO:0003676//nucleic acid binding	GO:0006396//RNA processing	-	gi|156555911|ref|XP_001603240.1|	68.7	1.78e-42	PREDICTED: hypothetical protein [Nasonia vitripennis]	gi|281362959|ref|NM_001170323.1|	92.45	7e-10	Drosophila melanogaster hephaestus (heph), transcript variant V, mRNA	sp|Q29099|PTBP1_PIG	59.4	9e-34	Polypyrimidine tract-binding protein 1
RL-all_c1683	595	10	0	228.514	0	#DIV/0!	#DIV/0!	Up	6.78e-21	1.93e-19	-	3	311	309	0.54	-	-	-	-	-	-	-	-	-	-	-	-	-	-	-	-	-
RL-all_rep_c13591	590	28	0	645.261	0	#DIV/0!	#DIV/0!	Up	2.52e-29	9.24e-28	-	2	580	579	0.62	KOG1721/General function prediction only ;/FOG: Zn-finger	-	-	-	-	gi|242012026|ref|XP_002426744.1|	48.48	4.74e-32	conserved hypothetical protein [Pediculus humanus corporis]	gi|41059558|gb|AY466258.1|	97.42	3e-166	Litopenaeus vannamei microsatellite TUMXLV8.126 sequence	sp|Q8TGM7|ART2_YEAST	56.52	2e-06	Putative uncharacterized protein ART2
RL-all_rep_c8448	584	80	0	1862.54	0	#DIV/0!	#DIV/0!	Up	2.64e-82	1.28e-80	-	1	582	582	0.54	-	-	-	-	-	gi|260784358|ref|XP_002587234.1|	38.89	2.01e-11	hypothetical protein BRAFLDRAFT_101955 [Branchiostoma floridae]	-	-	-	-	-	-	-	-
RL-all_rep_c13377	584	20	0	465.636	0	#DIV/0!	#DIV/0!	Up	6.78e-21	1.92e-19	-	3	584	582	0.59	KOG2806/Carbohydrate transport and metabolism ;/Chitinase	-	GO:0016787//hydrolase activity	GO:0008152//metabolic process	ko00520//Amino sugar and nucleotide sugar metabolism	gi|50659758|gb|AAT80625.1|	100	1.22e-109	chitinase [Litopenaeus vannamei]	gi|165879741|gb|EU381118.1|	99.15	0	Litopenaeus vannamei chitinase precursor, mRNA, complete cds	sp|Q9W5U2|CHIT3_DROME	43.5	1e-36	Probable chitinase 3
RL-all_rep_c12829	582	36	0	841.025	0	#DIV/0!	#DIV/0!	Up	1.88e-37	7.85e-36	-	582	1	582	0.57	-	-	-	-	-	gi|290561120|gb|ADD37962.1|	32	2.72e-16	Gamma-crystallin-1 [Lepeophtheirus salmonis]	-	-	-	-	-	-	-	-
RL-all_c682	581	10	0	234.02	0	#DIV/0!	#DIV/0!	Up	6.78e-21	2.04e-19	-	580	356	225	0.35	-	-	-	-	-	-	-	-	-	-	-	-	-	-	-	-	-
RL-all_rep_c12510	574	24	0	568.497	0	#DIV/0!	#DIV/0!	Up	4.14e-25	1.37e-23	-	573	136	438	0.54	KOG4824/Cell wall/membrane/envelope biogenesis ;/Apolipoprotein D/Lipocalin	-	-	-	-	gi|291241282|ref|XP_002740542.1|	47.62	1.73e-19	PREDICTED: apolipoprotein D-like [Saccoglossus kowalevskii]	gi|115382585|gb|DQ858916.1|	97.92	3e-169	Litopenaeus vannamei clone c029 crustacyanin-A2 subunit-like mRNA, partial sequence	sp|P05090|APOD_HUMAN	30.16	2e-11	Apolipoprotein D
RL-all_rep_c14199	573	24	0	569.49	0	#DIV/0!	#DIV/0!	Up	4.14e-25	1.39e-23	-	279	572	294	0.58	-	-	-	-	-	gi|242009491|ref|XP_002425519.1|	63.16	7.46e-16	conserved hypothetical protein [Pediculus humanus corporis]	gi|41059634|gb|AY466327.1|	97.92	0	Litopenaeus vannamei microsatellite TUMXLV9.100 sequence	-	-	-	-
RL-all_c1611	572	10	0	237.702	0	#DIV/0!	#DIV/0!	Up	6.78e-21	2e-19	-	372	1	372	0.59	-	-	-	-	-	gi|242009491|ref|XP_002425519.1|	55	2.32e-17	conserved hypothetical protein [Pediculus humanus corporis]	gi|41059634|gb|AY466327.1|	99.07	0	Litopenaeus vannamei microsatellite TUMXLV9.100 sequence	-	-	-	-
RL-all_rep_c8618	571	76	0	1809.7	0	#DIV/0!	#DIV/0!	Up	2.16e-78	1.03e-76	-	570	64	507	0.68	-	-	-	-	-	-	-	-	-	gi|218526749|gb|EU921005.1|	99.8	0	Penaeus sp. AT-2008 isolate KCpen_a 28S ribosomal RNA gene, partial sequence	-	-	-	-
RL-all_rep_c11832	571	24	0	571.484	0	#DIV/0!	#DIV/0!	Up	4.14e-25	1.4e-23	-	2	244	243	0.46	-	-	-	-	-	-	-	-	-	-	-	-	-	-	-	-	-
RL-all_rep_c8649	570	28	0	667.901	0	#DIV/0!	#DIV/0!	Up	2.52e-29	9.26e-28	-	370	2	369	0.58	-	-	-	-	-	gi|242009491|ref|XP_002425519.1|	54.64	2.53e-16	conserved hypothetical protein [Pediculus humanus corporis]	gi|41059634|gb|AY466327.1|	99.53	0	Litopenaeus vannamei microsatellite TUMXLV9.100 sequence	-	-	-	-
RL-all_c2249	570	10	0	238.536	0	#DIV/0!	#DIV/0!	Up	6.78e-21	2.02e-19	-	516	1	516	0.49	-	-	-	-	ko04916//Melanogenesis;ko00740//Riboflavin metabolism;ko01100//Metabolic pathways;ko00950//Isoquinoline alkaloid biosynthesis;ko00350//Tyrosine metabolism;ko00965//Betalain biosynthesis;ko01110//Biosynthesis of secondary metabolites	gi|854403|emb|CAA57880.1|	89.05	1.2e-88	hemocyanin [Litopenaeus vannamei]	gi|148841020|gb|EF375712.1|	81.59	2e-62	Marsupenaeus japonicus hemocyanin subunit Y mRNA, complete cds	sp|P80096|HCYC_PANIN	60.28	5e-51	Hemocyanin C chain
RL-all_rep_c8836	566	20	0	480.444	0	#DIV/0!	#DIV/0!	Up	6.78e-21	1.92e-19	-	367	2	366	0.58	-	-	-	-	-	gi|118083774|ref|XP_001231536.1|	65.31	5.8e-16	PREDICTED: similar to Ac1147 [Gallus gallus]	gi|41059634|gb|AY466327.1|	100	0	Litopenaeus vannamei microsatellite TUMXLV9.100 sequence	-	-	-	-
RL-all_c8191	564	10	0	241.074	0	#DIV/0!	#DIV/0!	Up	6.78e-21	1.98e-19	-	364	2	363	0.58	-	-	-	-	-	gi|118083774|ref|XP_001231536.1|	65.31	5.82e-16	PREDICTED: similar to Ac1147 [Gallus gallus]	gi|41059634|gb|AY466327.1|	99.77	0	Litopenaeus vannamei microsatellite TUMXLV9.100 sequence	-	-	-	-
RL-all_c7964	563	10	0	241.502	0	#DIV/0!	#DIV/0!	Up	6.78e-21	1.99e-19	-	441	208	234	0.59	-	-	-	-	-	gi|118083774|ref|XP_001231536.1|	65.31	8.02e-15	PREDICTED: similar to Ac1147 [Gallus gallus]	gi|41059634|gb|AY466327.1|	99.3	0	Litopenaeus vannamei microsatellite TUMXLV9.100 sequence	-	-	-	-
RL-all_rep_c8752	562	24	0	580.636	0	#DIV/0!	#DIV/0!	Up	4.14e-25	1.41e-23	-	362	3	360	0.58	-	-	-	-	-	gi|297490465|ref|XP_002698352.1|	39.08	9.49e-16	PREDICTED: hypothetical protein [Bos taurus]	gi|41059634|gb|AY466327.1|	99.77	0	Litopenaeus vannamei microsatellite TUMXLV9.100 sequence	-	-	-	-
RL-all_c8909	562	10	0	241.932	0	#DIV/0!	#DIV/0!	Up	6.78e-21	1.96e-19	-	24	560	537	0.73	-	-	-	-	-	gi|156358781|ref|XP_001624693.1|	82.5	6.93e-11	predicted protein [Nematostella vectensis]	gi|148728131|gb|EF422366.1|	96.26	4e-42	Neelides sp. YG-2007 28S ribosomal RNA gene, partial sequence	-	-	-	-
RL-all_c7945	561	10	0	242.363	0	#DIV/0!	#DIV/0!	Up	6.78e-21	1.94e-19	-	364	2	363	0.58	-	-	-	-	-	gi|118083774|ref|XP_001231536.1|	64.58	1.64e-15	PREDICTED: similar to Ac1147 [Gallus gallus]	gi|41059634|gb|AY466327.1|	100	0	Litopenaeus vannamei microsatellite TUMXLV9.100 sequence	-	-	-	-
RL-all_c1426	555	28	0	685.953	0	#DIV/0!	#DIV/0!	Up	2.52e-29	9.47e-28	-	1	276	276	0.38	-	-	-	-	-	-	-	-	-	-	-	-	-	-	-	-	-
RL-all_c567	555	24	0	587.959	0	#DIV/0!	#DIV/0!	Up	4.14e-25	1.39e-23	-	2	553	552	0.5	KOG1164/Signal transduction mechanisms ;/Casein kinase (serine/threonine/tyrosine protein kinase)	GO:0043231//intracellular membrane-bounded organelle	GO:0004672//protein kinase activity	GO:0006468//protein phosphorylation	-	gi|241813037|ref|XP_002416478.1|	47.33	2.46e-29	protein kinase, putative [Ixodes scapularis]	gi|157272119|ref|XM_001648059.1|	94.59	4e-05	Aedes aegypti hypothetical protein partial mRNA	sp|Q80X41|VRK1_MOUSE	49.19	1e-25	Serine/threonine-protein kinase VRK1
RL-all_rep_c11759	554	36	0	883.531	0	#DIV/0!	#DIV/0!	Up	1.88e-37	7.89e-36	-	273	554	282	0.58	-	-	-	-	-	gi|242009491|ref|XP_002425519.1|	82.98	5.5e-13	conserved hypothetical protein [Pediculus humanus corporis]	gi|41059634|gb|AY466327.1|	99.07	0	Litopenaeus vannamei microsatellite TUMXLV9.100 sequence	-	-	-	-
RL-all_c2079	551	10	0	246.762	0	#DIV/0!	#DIV/0!	Up	6.78e-21	2.06e-19	-	374	3	372	0.58	-	-	-	-	-	gi|118083774|ref|XP_001231536.1|	66	1.47e-16	PREDICTED: similar to Ac1147 [Gallus gallus]	gi|41059634|gb|AY466327.1|	99.53	0	Litopenaeus vannamei microsatellite TUMXLV9.100 sequence	-	-	-	-
RL-all_rep_c8590	545	44	0	1097.7	0	#DIV/0!	#DIV/0!	Up	1.4e-45	6.2e-44	-	354	1	354	0.58	-	-	-	-	-	gi|242009491|ref|XP_002425519.1|	52.69	8.08e-14	conserved hypothetical protein [Pediculus humanus corporis]	gi|41059634|gb|AY466327.1|	99.76	0	Litopenaeus vannamei microsatellite TUMXLV9.100 sequence	-	-	-	-
RL-all_c1555	544	28	0	699.823	0	#DIV/0!	#DIV/0!	Up	2.52e-29	9.38e-28	-	39	542	504	0.61	-	-	-	-	-	-	-	-	-	-	-	-	-	-	-	-	-
RL-all_rep_c8747	543	36	0	901.43	0	#DIV/0!	#DIV/0!	Up	1.88e-37	7.82e-36	-	200	541	342	0.59	-	-	-	-	-	gi|118083774|ref|XP_001231536.1|	65.31	5.3e-16	PREDICTED: similar to Ac1147 [Gallus gallus]	gi|41059634|gb|AY466327.1|	99.06	0	Litopenaeus vannamei microsatellite TUMXLV9.100 sequence	-	-	-	-
RL-all_rep_c8576	541	76	0	1910.05	0	#DIV/0!	#DIV/0!	Up	2.16e-78	1.03e-76	-	92	460	369	0.47	-	-	-	-	-	-	-	-	-	-	-	-	-	-	-	-	-
RL-all_rep_c8827	540	28	0	705.007	0	#DIV/0!	#DIV/0!	Up	2.52e-29	9.35e-28	-	366	1	366	0.58	-	-	-	-	-	gi|242009491|ref|XP_002425519.1|	54.64	2.2e-16	conserved hypothetical protein [Pediculus humanus corporis]	gi|41059634|gb|AY466327.1|	99.25	0	Litopenaeus vannamei microsatellite TUMXLV9.100 sequence	-	-	-	-
RL-all_rep_c8815	540	28	0	705.007	0	#DIV/0!	#DIV/0!	Up	2.52e-29	9.66e-28	-	383	3	381	0.59	-	-	-	-	-	gi|242009491|ref|XP_002425519.1|	52.48	1e-16	conserved hypothetical protein [Pediculus humanus corporis]	gi|41059634|gb|AY466327.1|	98.97	0	Litopenaeus vannamei microsatellite TUMXLV9.100 sequence	-	-	-	-
RL-all_rep_c8720	539	10	0	252.255	0	#DIV/0!	#DIV/0!	Up	6.78e-21	1.96e-19	-	460	2	459	0.58	-	-	-	-	-	gi|242009491|ref|XP_002425519.1|	54.64	2.2e-16	conserved hypothetical protein [Pediculus humanus corporis]	gi|41059634|gb|AY466327.1|	99.5	0	Litopenaeus vannamei microsatellite TUMXLV9.100 sequence	-	-	-	-
RL-all_rep_c8847	538	20	0	505.448	0	#DIV/0!	#DIV/0!	Up	6.78e-21	1.9e-19	-	100	465	366	0.59	-	-	-	-	-	gi|118083774|ref|XP_001231536.1|	63.04	1.59e-10	PREDICTED: similar to Ac1147 [Gallus gallus]	gi|41059634|gb|AY466327.1|	99.52	0	Litopenaeus vannamei microsatellite TUMXLV9.100 sequence	-	-	-	-
RL-all_rep_c13773	532	48	0	1226.76	0	#DIV/0!	#DIV/0!	Up	8.55e-50	3.84e-48	-	525	220	306	0.46	-	-	-	-	-	-	-	-	-	-	-	-	-	-	-	-	-
RL-all_rep_c11777	531	24	0	614.534	0	#DIV/0!	#DIV/0!	Up	4.14e-25	1.38e-23	-	530	3	528	0.63	-	-	-	-	-	-	-	-	-	-	-	-	-	-	-	-	-
RL-all_rep_c8673	527	32	0	825.598	0	#DIV/0!	#DIV/0!	Up	3.08e-33	1.24e-31	-	199	495	297	0.59	-	-	-	-	-	gi|118083774|ref|XP_001231536.1|	64.58	1.39e-15	PREDICTED: similar to Ac1147 [Gallus gallus]	gi|41059634|gb|AY466327.1|	100	0	Litopenaeus vannamei microsatellite TUMXLV9.100 sequence	-	-	-	-
RL-all_c1420	525	20	0	517.964	0	#DIV/0!	#DIV/0!	Up	6.78e-21	1.91e-19	-	2	352	351	0.46	KOG3284/Intracellular trafficking, secretion, and vesicular transport ;/Vacuolar sorting protein VPS28	GO:0031090//organelle membrane;GO:0043231//intracellular membrane-bounded organelle;GO:0044444//cytoplasmic part	-	GO:0016567//protein ubiquitination;GO:0006810//transport	ko04144//Endocytosis	gi|239792091|dbj|BAH72426.1|	72.65	8.84e-44	ACYPI009739 [Acyrthosiphon pisum]	gi|195383349|ref|XM_002050353.1|	87.32	9e-09	Drosophila virilis GJ20232 (Dvir\GJ20232), mRNA	sp|B5DEN9|VPS28_RAT	69.3	6e-41	Vacuolar protein sorting-associated protein 28 homolog
RL-all_rep_c12116	519	32	0	838.324	0	#DIV/0!	#DIV/0!	Up	3.08e-33	1.22e-31	-	177	518	342	0.59	-	-	-	-	-	gi|297490460|ref|XP_002698349.1|	65.71	2.43e-12	PREDICTED: hypothetical protein [Bos taurus]	gi|41059634|gb|AY466327.1|	99.3	0	Litopenaeus vannamei microsatellite TUMXLV9.100 sequence	-	-	-	-
RL-all_rep_c11707	518	40	0	1049.93	0	#DIV/0!	#DIV/0!	Up	2.3e-41	9.85e-40	-	408	1	408	0.59	-	-	-	-	-	gi|242009491|ref|XP_002425519.1|	82.98	4.55e-13	conserved hypothetical protein [Pediculus humanus corporis]	gi|41059634|gb|AY466327.1|	99.45	0	Litopenaeus vannamei microsatellite TUMXLV9.100 sequence	-	-	-	-
RL-all_rep_c14161	513	28	0	742.113	0	#DIV/0!	#DIV/0!	Up	2.52e-29	9.2e-28	-	407	3	405	0.59	-	-	-	-	-	gi|297490465|ref|XP_002698352.1|	42.69	2.89e-20	PREDICTED: hypothetical protein [Bos taurus]	gi|41059634|gb|AY466327.1|	98.59	0	Litopenaeus vannamei microsatellite TUMXLV9.100 sequence	-	-	-	-
RL-all_c7520	512	10	0	265.558	0	#DIV/0!	#DIV/0!	Up	6.78e-21	2.03e-19	-	383	162	222	0.38	-	-	-	-	-	-	-	-	-	-	-	-	-	-	-	-	-
RL-all_rep_c11894	506	20	0	537.414	0	#DIV/0!	#DIV/0!	Up	6.78e-21	1.9e-19	-	264	1	264	0.59	-	-	-	-	-	gi|297490465|ref|XP_002698352.1|	64.71	1.34e-22	PREDICTED: hypothetical protein [Bos taurus]	gi|41059634|gb|AY466327.1|	99.06	0	Litopenaeus vannamei microsatellite TUMXLV9.100 sequence	-	-	-	-
RL-all_c901	503	24	0	648.743	0	#DIV/0!	#DIV/0!	Up	4.14e-25	1.34e-23	-	503	3	501	0.41	-	-	-	-	-	-	-	-	-	-	-	-	-	-	-	-	-
RL-all_rep_c8812	502	24	0	650.035	0	#DIV/0!	#DIV/0!	Up	4.14e-25	1.4e-23	-	175	417	243	0.59	-	-	-	-	-	gi|297490467|ref|XP_002698353.1|	66.67	1.02e-13	PREDICTED: hypothetical protein [Bos taurus]	gi|41059634|gb|AY466327.1|	99.02	0	Litopenaeus vannamei microsatellite TUMXLV9.100 sequence	-	-	-	-
RL-all_c791	496	10	0	274.124	0	#DIV/0!	#DIV/0!	Up	6.78e-21	2.07e-19	-	387	1	387	0.41	-	-	-	-	-	gi|291233881|ref|XP_002736879.1|	32.63	4.18e-10	PREDICTED: nanor b-like [Saccoglossus kowalevskii]	-	-	-	-	-	-	-	-
RL-all_rep_c8708	491	24	0	664.598	0	#DIV/0!	#DIV/0!	Up	4.14e-25	1.38e-23	-	440	114	327	0.48	-	-	-	-	-	gi|170035772|ref|XP_001845741.1|	37.17	1.62e-11	growth and transformation-dependent protein [Culex quinquefasciatus]	-	-	-	-	sp|Q29DG0|U389_DROPS	49.23	6e-12	UPF0389 protein GA21628
RL-all_c1807	487	10	0	279.19	0	#DIV/0!	#DIV/0!	Up	6.78e-21	2.03e-19	-	55	486	432	0.73	-	-	GO:0016491//oxidoreductase activity;GO:0004871//signal transducer activity	-	-	gi|156358781|ref|XP_001624693.1|	81.58	5.13e-10	predicted protein [Nematostella vectensis]	gi|148728131|gb|EF422366.1|	96.12	8e-40	Neelides sp. YG-2007 28S ribosomal RNA gene, partial sequence	-	-	-	-
RL-all_c2307	482	10	0	282.086	0	#DIV/0!	#DIV/0!	Up	6.78e-21	2.07e-19	-	1	171	171	0.6	-	-	-	-	-	gi|297490460|ref|XP_002698349.1|	66.67	1.32e-16	PREDICTED: hypothetical protein [Bos taurus]	gi|41059634|gb|AY466327.1|	97.89	0	Litopenaeus vannamei microsatellite TUMXLV9.100 sequence	-	-	-	-
RL-all_c1518	478	10	0	284.447	0	#DIV/0!	#DIV/0!	Up	6.78e-21	2.01e-19	-	478	2	477	0.43	-	-	-	-	-	-	-	-	-	-	-	-	-	-	-	-	-
RL-all_rep_c13509	474	10	0	286.847	0	#DIV/0!	#DIV/0!	Up	6.78e-21	1.98e-19	-	474	1	474	0.74	-	-	GO:0016491//oxidoreductase activity;GO:0004871//signal transducer activity	-	-	gi|156358781|ref|XP_001624693.1|	82.5	4.31e-11	predicted protein [Nematostella vectensis]	gi|148728131|gb|EF422366.1|	96.26	3e-42	Neelides sp. YG-2007 28S ribosomal RNA gene, partial sequence	-	-	-	-
RL-all_c1851	460	10	0	295.577	0	#DIV/0!	#DIV/0!	Up	6.78e-21	2.02e-19	-	236	460	225	0.53	-	-	GO:0000166//nucleotide binding	-	ko05100//Bacterial invasion of epithelial cells;ko04670//Leukocyte transendothelial migration;ko04510//Focal adhesion;ko05110//Vibrio cholerae infection;ko04145//Phagosome;ko05131//Shigellosis;ko05414//Dilated cardiomyopathy;ko04530//Tight junction;ko05130//Pathogenic Escherichia coli infection;ko04745//Phototransduction - fly;ko04810//Regulation of actin cytoskeleton;ko05416//Viral myocarditis;k…	gi|198041659|ref|NP_001128241.1|	72.09	5.63e-10	actin, cytoplasmic 2 [Pan troglodytes]	gi|218526713|gb|EU920969.1|	99.57	0	Penaeus sp. AT-2008 isolate KCpen 18S ribosomal RNA gene, partial sequence	-	-	-	-
RL-all_rep_c11786	440	24	0	741.631	0	#DIV/0!	#DIV/0!	Up	4.14e-25	1.35e-23	-	439	2	438	0.73	-	-	-	-	-	gi|156358781|ref|XP_001624693.1|	82.5	3.74e-11	predicted protein [Nematostella vectensis]	gi|148728131|gb|EF422366.1|	96.26	3e-42	Neelides sp. YG-2007 28S ribosomal RNA gene, partial sequence	-	-	-	-
RL-all_c2444	398	10	0	341.622	0	#DIV/0!	#DIV/0!	Up	6.78e-21	1.99e-19	-	2	397	396	0.63	-	-	-	-	-	-	-	-	-	-	-	-	-	-	-	-	-
RL-all_c4868	392	10	0	346.851	0	#DIV/0!	#DIV/0!	Up	6.78e-21	1.93e-19	-	326	120	207	0.37	-	-	-	-	-	-	-	-	-	-	-	-	-	-	-	-	-
RL-all_rep_c13043	302	28	0	1260.61	0	#DIV/0!	#DIV/0!	Up	2.52e-29	9.22e-28	-	296	90	207	0.55	KOG3627/Amino acid transport and metabolism ;/Trypsin	-	-	-	-	gi|3006084|emb|CAA75310.1|	80.77	8.34e-12	trypsin [Litopenaeus vannamei]	gi|3006083|emb|Y15040.1|	95.69	5e-43	Penaeus vannamei trypsin gene 2	sp|P00765|TRYP_ASTFL	84.62	7e-12	Trypsin-1
RL-all_rep_c8860	282	10	0	482.148	0	#DIV/0!	#DIV/0!	Up	6.78e-21	2.06e-19	-	280	2	279	0.5	KOG0004/Translation, ribosomal structure and biogenesis ;/Ubiquitin/40S ribosomal protein S27a fusion	GO:0030529//ribonucleoprotein complex	GO:0005198//structural molecule activity	GO:0010467//gene expression	ko03320//PPAR signaling pathway;ko03010//Ribosome	gi|240952274|ref|XP_002399366.1|	85.23	7.24e-34	40S ribosomal protein S27A, putative [Ixodes scapularis]	gi|320382384|gb|HM177456.1|	90.87	8e-88	Eriocheir sinensis ubiquitin/ribosomal S27 fusion protein mRNA, complete cds	sp|P68203|RS27A_SPOFR	98.85	8e-34	Ubiquitin-40S ribosomal protein S27a
RL-all_c1509	279	10	0	487.332	0	#DIV/0!	#DIV/0!	Up	6.78e-21	2.05e-19	-	279	13	267	0.68	-	-	GO:0016491//oxidoreductase activity;GO:0004871//signal transducer activity	-	-	gi|156404354|ref|XP_001640372.1|	85.71	4.28e-10	predicted protein [Nematostella vectensis]	gi|148728131|gb|EF422366.1|	96.12	4e-40	Neelides sp. YG-2007 28S ribosomal RNA gene, partial sequence	-	-	-	-
RL-all_c678	261	24	0	1250.26	0	#DIV/0!	#DIV/0!	Up	4.14e-25	1.34e-23	-	20	229	210	0.43	KOG0517/Cytoskeleton ;/Beta-spectrin	GO:0043005//neuron projection;GO:0030864//cortical actin cytoskeleton;GO:0044459//plasma membrane part;GO:0045202//synapse	GO:0004721//phosphoprotein phosphatase activity;GO:0005198//structural molecule activity;GO:0035091//phosphatidylinositol binding;GO:0003779//actin binding;GO:0015631//tubulin binding	GO:0016044//cellular membrane organization;GO:0007269//neurotransmitter secretion;GO:0016198//axon choice point recognition;GO:0007019//microtubule depolymerization;GO:0008582//regulation of synaptic growth at neuromuscular junction	-	gi|270005159|gb|EFA01607.1|	75.93	3.18e-22	hypothetical protein TcasGA2_TC007173 [Tribolium castaneum]	-	-	-	-	sp|Q00963|SPTCB_DROME	69.64	8e-20	Spectrin beta chain
RL-all_c1001	248	24	0	1315.8	0	#DIV/0!	#DIV/0!	Up	4.14e-25	1.36e-23	-	248	144	105	0.44	-	-	-	-	-	gi|854403|emb|CAA57880.1|	100	8.31e-06	hemocyanin [Litopenaeus vannamei]	gi|34604313|gb|AY382981.1|	98.08	2e-14	Litopenaeus vannamei microsatellite TUMXLV8.125 sequence	-	-	-	-
RL-all_rep_c12246	234	28	0	1626.94	0	#DIV/0!	#DIV/0!	Up	2.52e-29	9.49e-28	-	1	225	225	0.45	-	-	-	-	-	-	-	-	-	-	-	-	-	-	-	-	-
RL-all_c8189	212	52	0	3335.01	0	#DIV/0!	#DIV/0!	Up	1.04e-53	4.73e-52	-	1	210	210	0.57	-	-	-	-	-	gi|262401379|gb|ACY66592.1|	85.19	4.85e-06	hypothetical protein [Scylla paramamosain]	gi|260850266|gb|FJ943445.1|	100	2e-16	Farfantepenaeus duorarum 18S ribosomal RNA gene, partial sequence	-	-	-	-
RL-all_c2283	203	10	0	669.781	0	#DIV/0!	#DIV/0!	Up	6.78e-21	1.93e-19	-	3	203	201	0.71	-	-	-	-	-	-	-	-	-	-	-	-	-	-	-	-	-
RL-all_c1968	161	24	0	2026.82	0	#DIV/0!	#DIV/0!	Up	4.14e-25	1.38e-23	-	160	2	159	0.71	-	-	-	-	-	-	-	-	-	-	-	-	-	-	-	-	-
RL-all_rep_c13148	1571	104	4	900.091	51.2242	17.5716	4.13517	Up	3.87e-80	1.86e-78	-	93	959	867	0.54	KOG0052/Translation, ribosomal structure and biogenesis ;/Translation elongation factor EF-1 alpha/Tu	GO:0044424//intracellular part	GO:0017111//nucleoside-triphosphatase activity;GO:0008135//translation factor activity, nucleic acid binding;GO:0032561//guanyl ribonucleotide binding	GO:0006412//translation;GO:0009207	ko03013//RNA transport	gi|309099428|gb|ADO51768.1|	99.2	0	elongation factor 1-alpha [Litopenaeus vannamei]	gi|224922686|dbj|AB458256.1|	94.08	0	Marsupenaeus japonicus EF1-alpha mRNA for elongation factor 1-alpha, complete cds	sp|P08736|EF1A1_DROME	82.33	0	Elongation factor 1-alpha 1
RL-all_c342	1237	80	4	879.325	65.0551	13.5166	3.75666	Up	1.16e-57	5.36e-56	-	864	328	537	0.5	-	-	-	-	-	-	-	-	-	-	-	-	-	-	-	-	-
RL-all_rep_c12119	1172	68	4	788.879	68.6631	11.4891	3.5222	Up	6.11e-47	2.72e-45	-	1171	131	1041	0.57	KOG2349/Inorganic ion transport and metabolism ;/Na+:iodide/myo-inositol/multivitamin symporters	GO:0016020//membrane	-	GO:0006810//transport	-	gi|48476121|gb|AAT44356.1|	37.78	8.19e-52	sodium/glucose cotransporter [Crassostrea gigas]	gi|118097872|ref|XM_414826.2|	97.78	5e-12	PREDICTED: Gallus gallus similar to solute carrier family 5 (sodium/glucose cotransporter), member 10 (LOC416522), mRNA	sp|A8WHP3|SC5A9_DANRE	40.86	4e-46	Sodium/glucose cotransporter 4
RL-all_rep_c8540	829	64	4	1049.67	97.0726	10.8133	3.43473	Up	3.06e-43	1.32e-41	-	543	55	489	0.41	KOG1683/Lipid transport and metabolism ;/Hydroxyacyl-CoA dehydrogenase/enoyl-CoA hydratase	GO:0005739//mitochondrion	GO:0005488//binding;GO:0016616//oxidoreductase activity, acting on the CH-OH group of donors, NAD or NADP as acceptor	GO:0006631//fatty acid metabolic process	ko00930//Caprolactam degradation;ko00362//Benzoate degradation;ko00310//Lysine degradation;ko00071//Fatty acid metabolism;ko01120//Microbial metabolism in diverse environments;ko01100//Metabolic pathways;ko01040//Biosynthesis of unsaturated fatty acids;ko00627//Aminobenzoate degradation;ko00640//Propanoate metabolism;ko00380//Tryptophan metabolism;ko00280//Valine, leucine and isoleucine degradati…	gi|242010793|ref|XP_002426143.1|	60.93	4.63e-47	3-hydroxyacyl-CoA dehyrogenase, putative [Pediculus humanus corporis]	gi|156543676|ref|XM_001605300.1|	87.1	1e-05	PREDICTED: Nasonia vitripennis similar to hydroxyacyl-coenzyme A dehydrogenase (LOC100121740), mRNA	sp|Q29554|ECHA_PIG	60.26	2e-39	Trifunctional enzyme subunit alpha, mitochondrial
RL-all_rep_c8522	694	64	4	1253.86	115.956	10.8133	3.43473	Up	3.06e-43	1.33e-41	-	1	510	510	0.54	KOG0158/Secondary metabolites biosynthesis, transport and catabolism ;/Cytochrome P450 CYP3/CYP5/CYP6/CYP9 subfamilies	-	GO:0046872//metal ion binding	-	ko00980//Metabolism of xenobiotics by cytochrome P450;ko00140//Steroid hormone biosynthesis;ko00591//Linoleic acid metabolism;ko00983//Drug metabolism - other enzymes;ko01120//Microbial metabolism in diverse environments;ko01100//Metabolic pathways;ko00627//Aminobenzoate degradation;ko00830//Retinol metabolism;ko00982//Drug metabolism - cytochrome P450	gi|47605531|sp|Q964T2.1|CP9E2_BLAGE	53.24	8.48e-35	RecName: Full=Cytochrome P450 9e2; AltName: Full=CYPIXE2	-	-	-	-	sp|Q964T2|CP9E2_BLAGE	53.24	2e-35	Cytochrome P450 9e2
RL-all_c2006	1401	60	4	582.294	57.4398	10.1375	3.34162	Up	1.43e-39	6.08e-38	-	30	857	828	0.45	-	-	-	-	-	-	-	-	-	-	-	-	-	-	-	-	-
RL-all_rep_c12023	2230	588	40	3585.1	360.866	9.93471	3.31248	Up	0	0	-	2030	183	1848	0.47	-	-	-	-	ko04916//Melanogenesis;ko00740//Riboflavin metabolism;ko01100//Metabolic pathways;ko00950//Isoquinoline alkaloid biosynthesis;ko00350//Tyrosine metabolism;ko00965//Betalain biosynthesis;ko01110//Biosynthesis of secondary metabolites	gi|7414468|emb|CAB85965.1|	91.36	0	hemocyanin [Litopenaeus vannamei]	gi|16612120|gb|AF431737.1|	92	0	Penaeus monodon hemocyanin mRNA, partial cds	sp|P80096|HCYC_PANIN	69.65	0	Hemocyanin C chain
RL-all_rep_c8535	1240	56	4	614.038	64.8977	9.46163	3.24209	Up	3.36e-36	1.37e-34	-	991	2	990	0.6	KOG1607/Intracellular trafficking, secretion, and vesicular transport ;/Protein transporter of the TRAM (translocating chain-associating membrane) superfamily	GO:0044464//cell part	-	GO:0009058//biosynthetic process;GO:0006665//sphingolipid metabolic process	ko01100//Metabolic pathways;ko00600//Sphingolipid metabolism	gi|307194329|gb|EFN76685.1|	39.52	8.3e-51	LAG1 longevity assurance-like protein 6 [Harpegnathos saltator]	-	-	-	-	sp|Q924Z4|LASS2_MOUSE	33.84	2e-41	LAG1 longevity assurance homolog 2
RL-all_rep_c12999	767	56	4	992.709	104.919	9.46163	3.24209	Up	3.36e-36	1.37e-34	-	21	767	747	0.5	KOG0746/Translation, ribosomal structure and biogenesis ;/60S ribosomal protein L3 and related proteins	GO:0030529//ribonucleoprotein complex	GO:0005198//structural molecule activity	GO:0010467//gene expression	ko03010//Ribosome	gi|233957366|gb|ACQ91223.1|	87.7	6.94e-124	ribosomal protein L3 [Penaeus monodon]	gi|115382583|gb|DQ858913.1|	98.42	4e-129	Litopenaeus vannamei clone c021 ribosomal protein L3-like mRNA, complete sequence	sp|O16797|RL3_DROME	68.02	3e-92	60S ribosomal protein L3
RL-all_rep_c11546	881	52	4	802.521	91.343	8.7858	3.13517	Up	1.32e-32	5.15e-31	-	879	1	879	0.54	-	-	-	-	-	-	-	-	-	-	-	-	-	-	-	-	-
RL-all_c14	1544	48	4	422.691	52.1199	8.10997	3.0197	Up	2.58e-29	9.3e-28	-	1542	487	1056	0.42	KOG1339/Posttranslational modification, protein turnover, chaperones ;/Aspartyl protease	GO:0015630//microtubule cytoskeleton	GO:0004175//endopeptidase activity	GO:0006915//apoptosis;GO:0019538//protein metabolic process;GO:0048102//autophagic cell death	ko04142//Lysosome	gi|146217392|gb|ABQ10738.1|	91.81	0	cathepsin D [Penaeus monodon]	gi|257228997|gb|FJ943775.1|	79.85	4e-66	Homarus americanus cathepsin D2 mRNA, complete cds	sp|Q03168|ASPP_AEDAE	68.66	1e-134	Lysosomal aspartic protease
RL-all_c2030	1126	48	4	579.605	71.4682	8.10997	3.0197	Up	2.58e-29	9.28e-28	-	1126	2	1125	0.47	KOG1378/Carbohydrate transport and metabolism ;/Purple acid phosphatase	-	GO:0016787//hydrolase activity	-	ko00740//Riboflavin metabolism;ko01120//Microbial metabolism in diverse environments;ko00627//Aminobenzoate degradation	gi|157112670|ref|XP_001651840.1|	59.76	3.75e-123	purple acid phosphatase, putative [Aedes aegypti]	gi|260803813|ref|XM_002596738.1|	90.2	5e-06	Branchiostoma floridae hypothetical protein, mRNA	sp|A5D6U8|PAPL_DANRE	55.62	9e-106	Iron/zinc purple acid phosphatase-like protein
RL-all_rep_c8504	582	48	4	1121.37	138.27	8.10997	3.0197	Up	2.58e-29	9.33e-28	-	2	580	579	0.54	KOG4824/Cell wall/membrane/envelope biogenesis ;/Apolipoprotein D/Lipocalin	-	-	-	-	gi|291241282|ref|XP_002740542.1|	37.5	2.95e-23	PREDICTED: apolipoprotein D-like [Saccoglossus kowalevskii]	gi|115382585|gb|DQ858916.1|	98.54	1e-180	Litopenaeus vannamei clone c029 crustacyanin-A2 subunit-like mRNA, partial sequence	sp|P05090|APOD_HUMAN	27.33	4e-14	Apolipoprotein D
RL-all_c358	1051	48	4	620.966	76.5682	8.10997	3.0197	Up	2.58e-29	9.37e-28	-	64	846	783	0.46	KOG1804/RNA processing and modification ;/RNA helicase	GO:0030529//ribonucleoprotein complex	GO:0003676//nucleic acid binding;GO:0017111//nucleoside-triphosphatase activity;GO:0000166//nucleotide binding	GO:0006379//mRNA cleavage;GO:0016458//gene silencing	-	gi|198422283|ref|XP_002119912.1|	59.52	1.64e-81	PREDICTED: similar to capping protein (actin filament) muscle Z-line, alpha 1 [Ciona intestinalis]	-	-	-	-	sp|Q1LXK4|M10B1_DANRE	55.5	8e-77	Putative helicase mov-10-B.1
RL-all_c374	1567	48	4	416.487	51.3549	8.10997	3.0197	Up	2.58e-29	9.35e-28	-	1499	3	1497	0.49	KOG0358/Posttranslational modification, protein turnover, chaperones ;/Chaperonin complex component, TCP-1 delta subunit (CCT4)	GO:0043234//protein complex;GO:0044444//cytoplasmic part;GO:0015630//microtubule cytoskeleton	GO:0005515//protein binding;GO:0003824//catalytic activity;GO:0032559	GO:0000278//mitotic cell cycle;GO:0000226//microtubule cytoskeleton organization;GO:0044267//cellular protein metabolic process	-	gi|241556246|ref|XP_002399659.1|	69.38	0	chaperonin complex component, TCP-1 delta subunit, putative [Ixodes scapularis]	gi|237859102|gb|FJ422781.1|	81.5	1e-22	Rimicaris exoculata chaperonin mRNA, partial cds	sp|Q9NB32|TCPD_AEDTR	69.89	0	T-complex protein 1 subunit delta
RL-all_c269	2171	92	8	576.179	74.1347	7.77205	2.9583	Up	1.25e-53	5.66e-52	-	55	1794	1740	0.55	KOG1212/Translation, ribosomal structure and biogenesis ; Lipid transport and metabolism ; Signal transduction mechanisms ;/Amidases	-	-	-	ko00330//Arginine and proline metabolism;ko00360//Phenylalanine metabolism;ko00460//Cyanoamino acid metabolism;ko01120//Microbial metabolism in diverse environments;ko00627//Aminobenzoate degradation;ko00643//Styrene degradation;ko00380//Tryptophan metabolism	gi|307174935|gb|EFN65175.1|	34.86	5.96e-87	Fatty-acid amide hydrolase 2 [Camponotus floridanus]	-	-	-	-	sp|Q6GMR7|FAAH2_HUMAN	37.15	3e-70	Fatty-acid amide hydrolase 2
RL-all_c8069	732	44	4	817.28	109.936	7.43414	2.89417	Up	8.03e-26	2.82e-24	-	713	207	507	0.47	KOG4088/Intracellular trafficking, secretion, and vesicular transport ;/Translocon-associated complex TRAP, delta subunit	-	-	-	ko04141//Protein processing in endoplasmic reticulum	gi|114153110|gb|ABI52721.1|	54.69	1.59e-34	translocon associated complex TRAP delta-subunit [Argas monolakensis]	gi|262401122|gb|FJ774743.1|	85.25	1e-17	Scylla paramamosain translocon-associated protein delta subunit-like protein mRNA, partial cds	sp|Q2TBX5|SSRD_BOVIN	35.66	4e-21	Translocon-associated protein subunit delta
RL-all_rep_c12163	641	44	4	933.305	125.543	7.43414	2.89417	Up	8.03e-26	2.83e-24	-	49	564	516	0.5	KOG3366/Energy production and conversion ;/Mitochondrial F1F0-ATP synthase, subunit d/ATP7	GO:0005753//mitochondrial proton-transporting ATP synthase complex;GO:0015630//microtubule cytoskeleton	GO:0015077//monovalent inorganic cation transmembrane transporter activity;GO:0015662//ATPase activity, coupled to transmembrane movement of ions, phosphorylative mechanism	GO:0006818//hydrogen transport	ko05012//Parkinson's disease;ko05016//Huntington's disease;ko01100//Metabolic pathways;ko00190//Oxidative phosphorylation;ko05010//Alzheimer's disease	gi|194900046|ref|XP_001979568.1|	55.56	5.09e-49	GG23134 [Drosophila erecta]	-	-	-	-	sp|Q24251|ATP5H_DROME	54.97	2e-49	ATP synthase subunit d, mitochondrial
RL-all_c343	1291	44	4	463.4	62.334	7.43414	2.89417	Up	8.03e-26	2.81e-24	-	92	724	633	0.5	KOG4400/Posttranslational modification, protein turnover, chaperones ;/E3 ubiquitin ligase interacting with arginine methyltransferase	-	GO:0005488//binding	-	-	gi|241780604|ref|XP_002400201.1|	60	6.26e-64	E3 ubiquitin ligase, putative [Ixodes scapularis]	gi|156536894|ref|XM_001607216.1|	92.86	2e-05	PREDICTED: Nasonia vitripennis similar to zinc finger protein, transcript variant 2 (LOC100114151), mRNA	sp|Q04832|HEXP_LEIMA	34.47	7e-41	DNA-binding protein HEXBP
RL-all_c251	1360	44	4	439.889	59.1715	7.43414	2.89417	Up	8.03e-26	2.81e-24	-	1358	3	1356	0.61	KOG1516/General function prediction only ;/Carboxylesterase and related proteins	-	GO:0016788//hydrolase activity, acting on ester bonds	GO:0042221//response to chemical stimulus	ko00983//Drug metabolism - other enzymes	gi|91084115|ref|XP_967137.1|	38.04	2.82e-70	PREDICTED: similar to juvenile hormone esterase [Tribolium castaneum]	-	-	-	-	sp|P14943|EST2_RABIT	38.9	2e-59	Liver carboxylesterase 2
RL-all_rep_c8365	606	216	20	4846.3	663.97	7.29897	2.86769	Up	3.31e-120	1.62e-118	-	3	434	432	0.5	KOG4297/Signal transduction mechanisms ; Defense mechanisms ;/C-type lectin	-	-	-	ko04145//Phagosome	gi|296042357|gb|ADG85668.1|	32.14	3.24e-15	lectin B isoform 1 [Marsupenaeus japonicus]	-	-	-	-	sp|P86854|PLCL_MYTGA	30.09	8e-06	Perlucin-like protein
RL-all_c74	1715	40	4	317.121	46.9231	6.75831	2.75666	Up	2.15e-22	6.76e-21	-	66	1715	1650	0.64	KOG3594/Function unknown ;/FOG: Cadherin repeats	-	-	-	-	gi|292620786|ref|XP_001920058.2|	24.01	7.8e-07	PREDICTED: FAT tumor suppressor 2-like [Danio rerio]	-	-	-	-	sp|Q5DRC2|PCDG1_PANTR	26.87	3e-07	Protocadherin gamma-A1
RL-all_c452	1535	40	4	354.308	52.4255	6.75831	2.75666	Up	2.15e-22	6.72e-21	-	1147	2	1146	0.6	KOG2566/Carbohydrate transport and metabolism ;/Beta-glucocerebrosidase	GO:0044464//cell part	GO:0005488//binding;GO:0016787//hydrolase activity	GO:0044238//primary metabolic process	ko04142//Lysosome;ko01100//Metabolic pathways;ko00600//Sphingolipid metabolism;ko00511//Other glycan degradation	gi|126307797|ref|XP_001374060.1|	42.78	1.9e-110	PREDICTED: similar to glucocerebrosidase [Monodelphis domestica]	-	-	-	-	sp|Q5R8E3|GLCM_PONAB	42.49	1e-105	Glucosylceramidase
RL-all_c333	1388	40	4	391.832	57.9778	6.75831	2.75666	Up	2.15e-22	6.73e-21	-	1386	187	1200	0.59	KOG1101/Cell cycle control, cell division, chromosome partitioning ; General function prediction only ;/Apoptosis inhibitor IAP1 and related BIR domain proteins	GO:0044424//intracellular part	GO:0005488//binding	GO:0042981//regulation of apoptosis;GO:0052547//regulation of peptidase activity	ko05145//Toxoplasmosis;ko04510//Focal adhesion;ko05200//Pathways in cancer;ko05222//Small cell lung cancer;ko04120//Ubiquitin mediated proteolysis;ko04621//NOD-like receptor signaling pathway;ko04210//Apoptosis	gi|47207023|emb|CAF91622.1|	29.43	1.83e-40	unnamed protein product [Tetraodon nigroviridis]	-	-	-	-	sp|A9JTP3|BIRC7_XENTR	27.13	1e-30	Baculoviral IAP repeat-containing protein 7
RL-all_rep_c12532	940	40	4	578.577	85.6098	6.75831	2.75666	Up	2.15e-22	6.78e-21	-	940	242	699	0.58	KOG0676/Cytoskeleton ;/Actin and related proteins	GO:0015630//microtubule cytoskeleton;GO:0000790//nuclear chromatin;GO:0015629//actin cytoskeleton;GO:0044444//cytoplasmic part	GO:0032559	GO:0006996//organelle organization;GO:0006909//phagocytosis;GO:0002118//aggressive behavior;GO:0007420//brain development;GO:0045185//maintenance of protein location;GO:0003006//developmental process involved in reproduction	ko05100//Bacterial invasion of epithelial cells;ko04670//Leukocyte transendothelial migration;ko04510//Focal adhesion;ko05110//Vibrio cholerae infection;ko04145//Phagosome;ko05131//Shigellosis;ko05414//Dilated cardiomyopathy;ko04530//Tight junction;ko05130//Pathogenic Escherichia coli infection;ko04745//Phototransduction - fly;ko04810//Regulation of actin cytoskeleton;ko05416//Viral myocarditis;k…	gi|159507454|gb|ABW97741.1|	94.87	2.31e-160	beta-actin [Crassostrea ariakensis]	gi|296933765|gb|GU645581.1|	89.13	0	Marsupenaeus japonicus isolate 0630 actin gene, complete cds	sp|P84185|ACT5C_ANOGA	94.87	2e-160	Actin-5C
RL-all_rep_c12457	317	80	8	3431.31	507.717	6.75831	2.75666	Up	1.47e-43	6.46e-42	-	316	14	303	0.48	-	-	-	-	-	gi|153581932|emb|CAN86566.1|	48.94	2.87e-06	metallothionein [Dromia personata]	-	-	-	-	sp|P55951|MT_ASTFL	68.09	3e-06	Metallothionein
RL-all_rep_c12060	1516	80	8	717.497	106.165	6.75831	2.75666	Up	1.47e-43	6.44e-42	-	2	862	861	0.5	KOG0158/Secondary metabolites biosynthesis, transport and catabolism ;/Cytochrome P450 CYP3/CYP5/CYP6/CYP9 subfamilies	GO:0044424//intracellular part	GO:0046872//metal ion binding;GO:0008395//steroid hydroxylase activity	GO:0006629//lipid metabolic process;GO:0017144//drug metabolic process	ko00980//Metabolism of xenobiotics by cytochrome P450;ko00140//Steroid hormone biosynthesis;ko00591//Linoleic acid metabolism;ko00983//Drug metabolism - other enzymes;ko01120//Microbial metabolism in diverse environments;ko01100//Metabolic pathways;ko00627//Aminobenzoate degradation;ko00830//Retinol metabolism;ko00982//Drug metabolism - cytochrome P450	gi|47605531|sp|Q964T2.1|CP9E2_BLAGE	43.98	2.57e-80	RecName: Full=Cytochrome P450 9e2; AltName: Full=CYPIXE2	-	-	-	-	sp|Q964T2|CP9E2_BLAGE	43.98	5e-81	Cytochrome P450 9e2
RL-all_rep_c12187	835	40	4	651.332	96.3751	6.75831	2.75666	Up	2.15e-22	6.75e-21	-	383	835	453	0.59	-	-	-	-	-	gi|156358531|ref|XP_001624571.1|	73.13	6.61e-17	predicted protein [Nematostella vectensis]	gi|5825422|gb|AF124597.1|AF124597	98.69	0	Penaeus vannamei 18S ribosomal RNA, partial sequence; internal transcribed spacer 1, 5.8S ribosomal RNA, internal transcribed spacer 2, and 28S ribosomal RNA, complete sequence; intergenic spacer region, partial sequence	-	-	-	-
RL-all_rep_c13973	583	40	4	932.869	138.033	6.75831	2.75666	Up	2.15e-22	6.79e-21	-	394	2	393	0.59	-	-	-	-	-	gi|242009491|ref|XP_002425519.1|	84	5.05e-15	conserved hypothetical protein [Pediculus humanus corporis]	gi|41059634|gb|AY466327.1|	99.32	0	Litopenaeus vannamei microsatellite TUMXLV9.100 sequence	-	-	-	-
RL-all_rep_c12050	1540	276	28	2436.79	365.787	6.66176	2.7359	Up	9.05e-146	4.49e-144	-	57	977	921	0.41	-	-	GO:0008168//methyltransferase activity	GO:0044237//cellular metabolic process	ko00260//Glycine, serine and threonine metabolism	gi|307192516|gb|EFN75704.1|	62.54	8.33e-106	Glycine N-methyltransferase [Harpegnathos saltator]	-	-	-	-	sp|P13255|GNMT_RAT	59.53	2e-96	Glycine N-methyltransferase
RL-all_rep_c11491	685	116	12	2302.48	352.437	6.53303	2.70775	Up	1.57e-61	7.28e-60	-	685	179	507	0.5	KOG0888/Nucleotide transport and metabolism ;/Nucleoside diphosphate kinase	GO:0016020//membrane;GO:0005815//microtubule organizing center;GO:0043231//intracellular membrane-bounded organelle;GO:0031252//cell leading edge;GO:0043234//protein complex;GO:0042598//vesicular fraction	GO:0032561//guanyl ribonucleotide binding;GO:0004672//protein kinase activity;GO:0046872//metal ion binding;GO:0032559;GO:0015631//tubulin binding;GO:0004518//nuclease activity;GO:0016776//phosphotransferase activity, phosphate group as acceptor	GO:0009209//pyrimidine ribonucleoside triphosphate biosynthetic process;GO:0051099//positive regulation of binding;GO:0007589//body fluid secretion;GO:0002573//myeloid leukocyte differentiation;GO:0010033//response to organic substance;GO:0048732//gland development;GO:0006796//phosphate metabolic process;GO:0030858//positive regulation of epithelial cell differentiation;GO:0016192//vesicle-mediat…	ko00230//Purine metabolism;ko00240//Pyrimidine metabolism;ko01100//Metabolic pathways;ko01110//Biosynthesis of secondary metabolites	gi|115291340|gb|ABI93176.1|	99.34	1.64e-83	oncoprotein nm23 [Litopenaeus vannamei]	gi|115382592|gb|DQ858923.1|	99.38	2e-176	Litopenaeus vannamei clone c042 probable nucleoside diphosphate kinase-like mRNA, partial sequence	sp|O57535|NDK_CHICK	77.7	1e-65	Nucleoside diphosphate kinase
RL-all_rep_c11525	1295	152	16	1595.89	248.566	6.42039	2.68266	Up	2.98e-79	1.43e-77	-	1218	40	1179	0.6	KOG1579/Amino acid transport and metabolism ;/Homocysteine S-methyltransferase	GO:0032991//macromolecular complex;GO:0044424//intracellular part	GO:0008172//S-methyltransferase activity;GO:0046914//transition metal ion binding;GO:0005515//protein binding	GO:0000097//sulfur amino acid biosynthetic process;GO:0006730//one-carbon metabolic process;GO:0008213;GO:0031335//regulation of sulfur amino acid metabolic process	ko00260//Glycine, serine and threonine metabolism;ko00270//Cysteine and methionine metabolism;ko01100//Metabolic pathways	gi|260829625|ref|XP_002609762.1|	72.37	3.46e-171	hypothetical protein BRAFLDRAFT_78594 [Branchiostoma floridae]	gi|190889637|gb|DQ470488.2|	83.78	9e-11	Sparus aurata betaine homocysteine methyltransferase (BHMT) mRNA, complete cds	sp|Q5XGM3|BHMT1_XENLA	70.71	4e-160	Betaine--homocysteine S-methyltransferase 1
RL-all_rep_c8533	1220	36	4	401.21	65.9616	6.08248	2.60466	Up	2.78e-19	7.71e-18	-	1096	170	927	0.5	KOG1376/Cytoskeleton ;/Alpha tubulin	GO:0032991//macromolecular complex;GO:0015630//microtubule cytoskeleton	GO:0017111//nucleoside-triphosphatase activity;GO:0032561//guanyl ribonucleotide binding	GO:0043623//cellular protein complex assembly;GO:0009207;GO:0007017//microtubule-based process	ko04540//Gap junction;ko04145//Phagosome;ko05130//Pathogenic Escherichia coli infection	gi|193594183|ref|XP_001948685.1|	92.69	0	PREDICTED: similar to tubulin alpha chain [Acyrthosiphon pisum]	gi|57013275|ref|NM_006082.2|	82.81	0	Homo sapiens tubulin, alpha 1b (TUBA1B), mRNA	sp|Q25008|TBA1_HOMAM	95.68	0	Tubulin alpha-1 chain
RL-all_rep_c8696	817	36	4	599.114	98.4984	6.08248	2.60466	Up	2.78e-19	7.56e-18	-	1	591	591	0.48	KOG3148/Carbohydrate transport and metabolism ;/Glucosamine-6-phosphate isomerase	GO:0044424//intracellular part	GO:0016861//intramolecular oxidoreductase activity, interconverting aldoses and ketoses	GO:0006041//glucosamine metabolic process	ko00520//Amino sugar and nucleotide sugar metabolism;ko01100//Metabolic pathways	gi|198422119|ref|XP_002130881.1|	78.61	1.17e-113	PREDICTED: similar to glucosamine-6-phosphate deaminase 1 [Ciona intestinalis]	gi|262304354|gb|GQ887197.1|	79.92	6e-45	Libinia emarginata voucher LemMALA glucosamine phosphate isomerase mRNA, partial cds	sp|Q16HW7|GNPI_AEDAE	75.14	1e-111	Glucosamine-6-phosphate isomerase
RL-all_rep_c12058	732	36	4	668.683	109.936	6.08248	2.60466	Up	2.78e-19	7.58e-18	-	732	214	519	0.46	KOG4077/Energy production and conversion ;/Cytochrome c oxidase, subunit Va/COX6	-	GO:0015002//heme-copper terminal oxidase activity	GO:0008152//metabolic process	ko05012//Parkinson's disease;ko05016//Huntington's disease;ko01100//Metabolic pathways;ko04260//Cardiac muscle contraction;ko00190//Oxidative phosphorylation;ko05010//Alzheimer's disease	gi|51011610|gb|AAT92214.1|	68.53	9.04e-54	cytochrome c oxidase subunit Va [Ixodes pacificus]	gi|90819985|gb|DQ445512.1|	88.16	1e-11	Graphocephala atropunctata isolate WHGA0310 mitochondrial cytochrome c oxidase subunit Va-like protein mRNA, complete cds; nuclear gene for mitochondrial product	sp|Q94514|COX5A_DROME	61.43	3e-41	Cytochrome c oxidase subunit 5A, mitochondrial
RL-all_rep_c8518	1002	36	4	488.499	80.3126	6.08248	2.60466	Up	2.78e-19	7.6e-18	-	378	1	378	0.48	-	-	-	-	-	-	-	-	-	-	-	-	-	-	-	-	-
RL-all_rep_c13363	934	36	4	524.065	86.1597	6.08248	2.60466	Up	2.78e-19	7.64e-18	-	1	933	933	0.5	KOG0651/Posttranslational modification, protein turnover, chaperones ;/26S proteasome regulatory complex, ATPase RPT4	GO:0043231//intracellular membrane-bounded organelle;GO:0043234//protein complex	GO:0005515//protein binding;GO:0017111//nucleoside-triphosphatase activity;GO:0032559	GO:0043161//proteasomal ubiquitin-dependent protein catabolic process;GO:0051320//S phase;GO:0007050//cell cycle arrest;GO:0016070//RNA metabolic process;GO:0009207;GO:0051439//regulation of ubiquitin-protein ligase activity involved in mitotic cell cycle;GO:0006520//cellular amino acid metabolic process;GO:0006915//apoptosis;GO:0030330//DNA damage response, signal transduction by p53 class media…	ko03050//Proteasome	gi|225713006|gb|ACO12349.1|	95.18	1.21e-166	26S protease regulatory subunit S10B [Lepeophtheirus salmonis]	gi|225713005|gb|BT077925.1|	80.39	3e-47	Lepeophtheirus salmonis Pacific form clone lsal-evj-524-313 26S protease regulatory subunit S10B putative mRNA, complete cds	sp|P62335|PRS10_SPETR	93.25	5e-165	26S protease regulatory subunit 10B
RL-all_rep_c8503	821	36	4	596.195	98.0185	6.08248	2.60466	Up	2.78e-19	7.7e-18	-	811	2	810	0.43	KOG1682/Lipid transport and metabolism ;/Enoyl-CoA isomerase	GO:0043231//intracellular membrane-bounded organelle	GO:0016829//lyase activity	-	ko00903//Limonene and pinene degradation;ko00930//Caprolactam degradation;ko00362//Benzoate degradation;ko00310//Lysine degradation;ko00071//Fatty acid metabolism;ko01120//Microbial metabolism in diverse environments;ko01100//Metabolic pathways;ko00281//Geraniol degradation;ko00627//Aminobenzoate degradation;ko00640//Propanoate metabolism;ko00380//Tryptophan metabolism;ko00280//Valine, leucine an…	gi|156545597|ref|XP_001604437.1|	54.37	9.08e-72	PREDICTED: similar to ENSANGP00000010268 [Nasonia vitripennis]	-	-	-	-	sp|A9JS71|ECHD3_XENLA	52.77	7e-67	Enoyl-CoA hydratase domain-containing protein 3, mitochondrial
RL-all_c156	1096	36	4	446.602	73.4244	6.08248	2.60466	Up	2.78e-19	7.59e-18	-	859	284	576	0.41	KOG4229/Cell motility ;/Myosin VII, myosin IXB and related myosins	-	-	-	ko04666//Fc gamma R-mediated phagocytosis	gi|241647006|ref|XP_002409900.1|	66.31	1.55e-65	Grb2 associated binder (Gab), putative [Ixodes scapularis]	-	-	-	-	sp|Q63312|PHLB1_RAT	55.84	7e-54	Pleckstrin homology-like domain family B member 1 (Fragment)
RL-all_rep_c12487	805	36	4	608.045	99.9667	6.08248	2.60466	Up	2.78e-19	7.63e-18	-	44	520	477	0.54	KOG4063/Function unknown ;/Major epididymal secretory protein HE1	GO:0000323//lytic vacuole	GO:0032934//sterol binding;GO:0005515//protein binding	GO:0030301//cholesterol transport;GO:0055092//sterol homeostasis;GO:0009987//cellular process;GO:0051707//response to other organism	ko04142//Lysosome	gi|89258161|gb|ABD65303.1|	33.02	2.03e-15	ecdysteroid-regulated protein [Litopenaeus vannamei]	gi|19850451|gb|AF360032.1|	84.98	8e-41	Penaeus (Litopenaeus) vannamei microsatellite TUMXLv6.31 sequence	sp|P61917|NPC2_PANTR	29.81	3e-10	Epididymal secretory protein E1
RL-all_rep_c13580	635	36	4	770.829	126.729	6.08248	2.60466	Up	2.78e-19	7.69e-18	-	110	454	345	0.59	-	-	-	-	-	gi|170573427|ref|XP_001892466.1|	74.55	1.39e-14	hypothetical protein Bm1_04940 [Brugia malayi]	gi|5825422|gb|AF124597.1|AF124597	96.09	0	Penaeus vannamei 18S ribosomal RNA, partial sequence; internal transcribed spacer 1, 5.8S ribosomal RNA, internal transcribed spacer 2, and 28S ribosomal RNA, complete sequence; intergenic spacer region, partial sequence	sp|Q8TGM6|TAR1_YEAST	52	1e-09	Protein TAR1
RL-all_c85	1689	36	4	289.802	47.6455	6.08248	2.60466	Up	2.78e-19	7.62e-18	-	225	1517	1293	0.55	KOG2844/Amino acid transport and metabolism ;/Dimethylglycine dehydrogenase precursor	GO:0043231//intracellular membrane-bounded organelle	GO:0016645//oxidoreductase activity, acting on the CH-NH group of donors;GO:0016597//amino acid binding;GO:0050662//coenzyme binding	GO:0009069//serine family amino acid metabolic process;GO:0019695//choline metabolic process	ko00260//Glycine, serine and threonine metabolism;ko01100//Metabolic pathways	gi|301621821|ref|XP_002940239.1|	48.33	1.64e-142	PREDICTED: dimethylglycine dehydrogenase, mitochondrial-like [Xenopus (Silurana) tropicalis]	-	-	-	-	sp|Q9DBT9|M2GD_MOUSE	51.18	3e-142	Dimethylglycine dehydrogenase, mitochondrial
RL-all_c1378	826	36	4	592.586	97.4252	6.08248	2.60466	Up	2.78e-19	7.67e-18	-	779	144	636	0.42	KOG3920/General function prediction only ;/Uncharacterized conserved protein, contains PA domain	-	-	GO:0001709//cell fate determination	ko04141//Protein processing in endoplasmic reticulum	gi|241181182|ref|XP_002400393.1|	49.34	5.41e-40	protease-associated domain-containing protein of 21 kDa, putative [Ixodes scapularis]	-	-	-	-	sp|Q9W1W9|PAP21_DROME	50.65	1e-37	PAP21-like protein
RL-all_c1376	1029	36	4	475.681	78.2052	6.08248	2.60466	Up	2.78e-19	7.66e-18	-	2	973	972	0.48	KOG0225/Energy production and conversion ;/Pyruvate dehydrogenase E1, alpha subunit	-	GO:0016903//oxidoreductase activity, acting on the aldehyde or oxo group of donors	GO:0007292//female gamete generation;GO:0040009//regulation of growth rate;GO:0006897//endocytosis;GO:0008152//metabolic process;GO:0009790//embryo development	ko00290//Valine, leucine and isoleucine biosynthesis;ko01120//Microbial metabolism in diverse environments;ko01100//Metabolic pathways;ko00620//Pyruvate metabolism;ko01110//Biosynthesis of secondary metabolites;ko00010//Glycolysis / Gluconeogenesis;ko00650//Butanoate metabolism;ko00020//Citrate cycle (TCA cycle)	gi|307189557|gb|EFN73927.1|	66.15	2.86e-127	Probable pyruvate dehydrogenase E1 component subunit alpha, mitochondrial [Camponotus floridanus]	gi|290981817|ref|XM_002673582.1|	92.45	1e-09	Naegleria gruberi pyruvate dehydrogenase E1 alpha subunit, mRNA	sp|P52899|ODPA_CAEEL	68.73	1e-113	Probable pyruvate dehydrogenase E1 component subunit alpha, mitochondrial
RL-all_rep_c12775	2778	808	92	3954.65	666.265	5.93556	2.56938	Up	0	0	-	1262	3	1260	0.46	-	-	-	-	ko04916//Melanogenesis;ko00740//Riboflavin metabolism;ko01100//Metabolic pathways;ko00950//Isoquinoline alkaloid biosynthesis;ko00350//Tyrosine metabolism;ko00965//Betalain biosynthesis;ko01110//Biosynthesis of secondary metabolites	gi|854403|emb|CAA57880.1|	99.75	0	hemocyanin [Litopenaeus vannamei]	gi|854402|emb|X82502.1|	100	4e-24	P.vannanei mRNA for hemocyanin	sp|P80096|HCYC_PANIN	71.28	1e-170	Hemocyanin C chain
RL-all_rep_c11409	2717	796	96	3983.39	710.842	5.60376	2.4864	Up	0	0	-	2027	504	1524	0.47	-	-	-	-	ko04916//Melanogenesis;ko00740//Riboflavin metabolism;ko01100//Metabolic pathways;ko00950//Isoquinoline alkaloid biosynthesis;ko00350//Tyrosine metabolism;ko00965//Betalain biosynthesis;ko01110//Biosynthesis of secondary metabolites	gi|7414468|emb|CAB85965.1|	91.52	0	hemocyanin [Litopenaeus vannamei]	gi|7414467|emb|AJ250830.1|	100	4e-27	Penaeus vannamei partial mRNA for hemocyanin (hemo gene)	sp|P80096|HCYC_PANIN	71.03	0	Hemocyanin C chain
RL-all_rep_c12468	1412	132	16	1271.07	227.969	5.5756	2.47913	Up	2.68e-63	1.26e-61	-	27	947	921	0.41	-	-	GO:0008168//methyltransferase activity	GO:0044237//cellular metabolic process	ko00260//Glycine, serine and threonine metabolism	gi|307192516|gb|EFN75704.1|	62.54	7.45e-106	Glycine N-methyltransferase [Harpegnathos saltator]	-	-	-	-	sp|P13255|GNMT_RAT	59.53	2e-96	Glycine N-methyltransferase
RL-all_rep_c13729	1760	64	8	494.42	91.4468	5.40665	2.43473	Up	7.76e-31	3.01e-29	-	453	1760	1308	0.47	-	-	-	-	ko04916//Melanogenesis;ko00740//Riboflavin metabolism;ko01100//Metabolic pathways;ko00950//Isoquinoline alkaloid biosynthesis;ko00350//Tyrosine metabolism;ko00965//Betalain biosynthesis;ko01110//Biosynthesis of secondary metabolites	gi|7414468|emb|CAB85965.1|	91.77	0	hemocyanin [Litopenaeus vannamei]	gi|16612120|gb|AF431737.1|	91.7	0	Penaeus monodon hemocyanin mRNA, partial cds	sp|P80096|HCYC_PANIN	68.84	0	Hemocyanin C chain
RL-all_rep_c8710	646	32	4	673.514	124.571	5.40665	2.43473	Up	5.07e-16	1.04e-14	-	645	1	645	0.46	-	-	-	-	ko04916//Melanogenesis;ko00740//Riboflavin metabolism;ko01100//Metabolic pathways;ko00950//Isoquinoline alkaloid biosynthesis;ko00350//Tyrosine metabolism;ko00965//Betalain biosynthesis;ko01110//Biosynthesis of secondary metabolites	gi|854403|emb|CAA57880.1|	100	6.01e-130	hemocyanin [Litopenaeus vannamei]	gi|148841020|gb|EF375712.1|	87.32	9e-176	Marsupenaeus japonicus hemocyanin subunit Y mRNA, complete cds	sp|P80096|HCYC_PANIN	78.14	6e-103	Hemocyanin C chain
RL-all_c1266	1344	32	4	323.728	59.8759	5.40665	2.43473	Up	5.07e-16	1.06e-14	-	817	2	816	0.61	KOG2532/Carbohydrate transport and metabolism ;/Permease of the major facilitator superfamily	-	-	-	ko04142//Lysosome	gi|198430053|ref|XP_002122757.1|	36.17	1.29e-68	PREDICTED: similar to Sialin (Solute carrier family 17 member 5) (Sodium/sialic acid cotransporter) (AST) (Membrane glycoprotein HP59) [Ciona intestinalis]	-	-	-	-	sp|Q9NRA2|S17A5_HUMAN	33.25	2e-53	Sialin
RL-all_rep_c8467	1161	32	4	374.755	69.3137	5.40665	2.43473	Up	5.07e-16	1.04e-14	-	531	1160	630	0.52	-	-	-	-	-	gi|195576992|ref|XP_002078357.1|	33.94	5.79e-15	GD22587 [Drosophila simulans]	-	-	-	-	-	-	-	-
RL-all_c1285	1146	32	4	379.66	70.2209	5.40665	2.43473	Up	5.07e-16	1.06e-14	-	167	1144	978	0.42	-	-	-	-	-	gi|61098418|ref|NP_001012956.1|	23.12	2.33e-11	zinc finger CCCH-type antiviral protein 1 [Gallus gallus]	-	-	-	-	-	-	-	-
RL-all_c185	720	32	4	604.292	111.768	5.40665	2.43473	Up	5.07e-16	1.04e-14	-	3	635	633	0.49	KOG4044/General function prediction only ;/Mitochondrial associated endoribonuclease MAR1 (isochorismatase superfamily)	GO:0043231//intracellular membrane-bounded organelle	GO:0005515//protein binding;GO:0004463//leukotriene-A4 hydrolase activity	GO:0031647//regulation of protein stability	ko01053//Biosynthesis of siderophore group nonribosomal peptides;ko01100//Metabolic pathways;ko01110//Biosynthesis of secondary metabolites;ko00760//Nicotinate and nicotinamide metabolism	gi|291238288|ref|XP_002739066.1|	62.18	4.96e-65	PREDICTED: isochorismatase domain containing 2-like [Saccoglossus kowalevskii]	-	-	-	-	sp|Q5PQ71|ISOC2_XENLA	55.84	1e-58	Isochorismatase domain-containing protein 2, mitochondrial
RL-all_rep_c8575	564	32	4	771.436	142.683	5.40665	2.43473	Up	5.07e-16	1.04e-14	-	299	562	264	0.44	KOG2988/Translation, ribosomal structure and biogenesis ;/60S ribosomal protein L30	GO:0030529//ribonucleoprotein complex	GO:0005198//structural molecule activity	GO:0010467//gene expression	ko03010//Ribosome	gi|224046546|ref|XP_002198818.1|	50	1.72e-33	PREDICTED: putative ribosomal protein L30 [Taeniopygia guttata]	gi|327276456|ref|XM_003222938.1|	82.52	2e-13	PREDICTED: Anolis carolinensis 60S ribosomal protein L30-like (LOC100560716), mRNA	sp|P62890|RL30_RAT	86.79	6e-21	60S ribosomal protein L30
RL-all_c8186	562	32	4	774.182	143.191	5.40665	2.43473	Up	5.07e-16	1.04e-14	-	183	515	333	0.46	-	-	-	-	ko04916//Melanogenesis;ko00740//Riboflavin metabolism;ko01100//Metabolic pathways;ko00950//Isoquinoline alkaloid biosynthesis;ko00350//Tyrosine metabolism;ko00965//Betalain biosynthesis;ko01110//Biosynthesis of secondary metabolites	gi|148841021|gb|ABR14694.1|	93.18	5.52e-91	hemocyanin subunit Y [Marsupenaeus japonicus]	gi|148841020|gb|EF375712.1|	87.18	8e-142	Marsupenaeus japonicus hemocyanin subunit Y mRNA, complete cds	sp|P80096|HCYC_PANIN	81.61	8e-76	Hemocyanin C chain
RL-all_rep_c8212	2235	2881	360	17520.4	3240.53	5.40665	2.43473	Up	0	0	-	2234	183	2052	0.47	-	-	-	-	ko04916//Melanogenesis;ko00740//Riboflavin metabolism;ko01100//Metabolic pathways;ko00950//Isoquinoline alkaloid biosynthesis;ko00350//Tyrosine metabolism;ko00965//Betalain biosynthesis;ko01110//Biosynthesis of secondary metabolites	gi|7414468|emb|CAB85965.1|	91.45	0	hemocyanin [Litopenaeus vannamei]	gi|148841018|gb|EF375711.1|	86.29	0	Marsupenaeus japonicus hemocyanin subunit L mRNA, complete cds	sp|P80096|HCYC_PANIN	68.31	0	Hemocyanin C chain
RL-all_rep_c8450	846	64	8	1028.58	190.244	5.40665	2.43473	Up	7.76e-31	3.02e-29	-	2	472	471	0.35	-	-	-	-	-	-	-	-	-	-	-	-	-	-	-	-	-
RL-all_rep_c8718	810	32	4	537.148	99.3496	5.40665	2.43473	Up	5.07e-16	1.05e-14	-	518	99	420	0.5	-	-	-	-	-	-	-	-	-	-	-	-	-	-	-	-	-
RL-all_rep_c8525	752	32	4	578.577	107.012	5.40665	2.43473	Up	5.07e-16	1.04e-14	-	750	172	579	0.65	KOG4389/Signal transduction mechanisms ;/Acetylcholinesterase/Butyrylcholinesterase	-	GO:0003824//catalytic activity	-	ko00564//Glycerophospholipid metabolism;ko04972//Pancreatic secretion;ko00983//Drug metabolism - other enzymes;ko01100//Metabolic pathways;ko00100//Steroid biosynthesis;ko04975//Fat digestion and absorption;ko00561//Glycerolipid metabolism	gi|193610843|ref|XP_001943214.1|	42.72	1.01e-15	PREDICTED: similar to carboxylesterase; esterase FE4 [Acyrthosiphon pisum]	-	-	-	-	sp|P35502|ESTF_MYZPE	34.69	5e-14	Esterase FE4
RL-all_rep_c13028	582	32	4	747.577	138.27	5.40665	2.43473	Up	5.07e-16	1.05e-14	-	581	138	444	0.49	KOG1668/Transcription ;/Elongation factor 1 beta/delta chain	GO:0044424//intracellular part	-	GO:0009987//cellular process;GO:0043170	-	gi|38047767|gb|AAR09786.1|	38.2	3.27e-22	similar to Drosophila melanogaster eEF1delta [Drosophila yakuba]	gi|328781170|ref|XM_392544.4|	83.72	1e-05	PREDICTED: Apis mellifera elongation factor 1-delta (eEF1delta), mRNA	sp|P29693|EF1D_XENLA	43.13	6e-21	Elongation factor 1-delta
RL-all_rep_c14141	571	32	4	761.979	140.934	5.40665	2.43473	Up	5.07e-16	1.06e-14	-	202	570	369	0.59	-	-	-	-	-	gi|242009491|ref|XP_002425519.1|	54.64	2.53e-16	conserved hypothetical protein [Pediculus humanus corporis]	gi|41059634|gb|AY466327.1|	99.77	0	Litopenaeus vannamei microsatellite TUMXLV9.100 sequence	-	-	-	-
RL-all_rep_c14105	510	32	4	853.118	157.791	5.40665	2.43473	Up	5.07e-16	1.04e-14	-	335	3	333	0.59	-	-	-	-	-	gi|118083774|ref|XP_001231536.1|	65.31	4.36e-16	PREDICTED: similar to Ac1147 [Gallus gallus]	gi|41059634|gb|AY466327.1|	99.3	0	Litopenaeus vannamei microsatellite TUMXLV9.100 sequence	-	-	-	-
RL-all_rep_c14093	343	32	4	1268.48	234.616	5.40665	2.43473	Up	5.07e-16	1.05e-14	-	1	171	171	0.59	-	-	-	-	-	gi|118083774|ref|XP_001231536.1|	65.31	3.1e-16	PREDICTED: similar to Ac1147 [Gallus gallus]	gi|218526713|gb|EU920969.1|	98.33	9e-150	Penaeus sp. AT-2008 isolate KCpen 18S ribosomal RNA gene, partial sequence	-	-	-	-
RL-all_rep_c12548	1154	32	4	377.028	69.7341	5.40665	2.43473	Up	5.07e-16	1.05e-14	-	2	1120	1119	0.55	-	-	-	-	-	gi|221128431|ref|XP_002154049.1|	24.12	1.02e-14	PREDICTED: hypothetical protein [Hydra magnipapillata]	-	-	-	-	-	-	-	-
RL-all_c637	1026	32	4	424.064	78.4339	5.40665	2.43473	Up	5.07e-16	1.06e-14	-	1024	2	1023	0.73	-	-	-	-	-	gi|253744262|gb|EET00491.1|	47.24	1.02e-51	Hypothetical protein GL50581_2285 [Giardia intestinalis ATCC 50581]	-	-	-	-	-	-	-	-
RL-all_c8008	901	32	4	482.897	89.3154	5.40665	2.43473	Up	5.07e-16	1.05e-14	-	838	305	534	0.57	KOG1721/General function prediction only ;/FOG: Zn-finger	-	-	-	-	gi|308457350|ref|XP_003091059.1|	70	2.28e-12	hypothetical protein CRE_25950 [Caenorhabditis remanei]	gi|41059656|gb|AY466348.1|	99.21	0	Litopenaeus vannamei microsatellite TUMXLV10.12 sequence	-	-	-	-
RL-all_rep_c12561	574	32	4	757.997	140.197	5.40665	2.43473	Up	5.07e-16	1.06e-14	-	1	447	447	0.48	-	-	-	-	-	gi|118388741|ref|XP_001027466.1|	22.54	2.87e-08	Viral A-type inclusion protein repeat containing protein [Tetrahymena thermophila]	-	-	-	-	-	-	-	-
RL-all_c1492	529	32	4	822.476	152.123	5.40665	2.43473	Up	5.07e-16	1.05e-14	-	2	319	318	0.44	KOG3352/Energy production and conversion ;/Cytochrome c oxidase, subunit Vb/COX4	GO:0005746//mitochondrial respiratory chain	GO:0015002//heme-copper terminal oxidase activity	GO:0022904//respiratory electron transport chain	ko05012//Parkinson's disease;ko05016//Huntington's disease;ko01100//Metabolic pathways;ko04260//Cardiac muscle contraction;ko00190//Oxidative phosphorylation;ko05010//Alzheimer's disease	gi|289740249|gb|ADD18872.1|	61.54	3.86e-34	cytochrome c oxidase subunit Vb COX4 [Glossina morsitans morsitans]	gi|254941638|gb|GQ286149.1|	78.8	2e-13	Cherax quadricarinatus clone cherax_266 mRNA sequence	sp|Q5REG2|COX5B_PONAB	46.34	1e-14	Cytochrome c oxidase subunit 5B, mitochondrial
RL-all_c11608	821	32	4	529.951	98.0185	5.40665	2.43473	Up	5.07e-16	1.05e-14	-	248	694	447	0.45	-	-	-	-	-	gi|118388741|ref|XP_001027466.1|	22.54	1.23e-08	Viral A-type inclusion protein repeat containing protein [Tetrahymena thermophila]	-	-	-	-	-	-	-	-
RL-all_rep_c8455	1402	60	8	581.879	114.798	5.06873	2.34162	Up	1.14e-27	4.07e-26	-	211	1401	1191	0.58	-	-	-	-	-	gi|193713722|ref|XP_001942734.1|	48.28	4.1e-64	PREDICTED: hypothetical protein [Acyrthosiphon pisum]	gi|91078455|ref|XM_971035.1|	100	6e-09	PREDICTED: Tribolium castaneum hypothetical LOC655748 (LOC655748), mRNA	-	-	-	-
RL-all_rep_c12781	1702	88	12	702.995	141.845	4.95609	2.3092	Up	1.66e-39	7.07e-38	-	1693	2	1692	0.55	KOG1516/General function prediction only ;/Carboxylesterase and related proteins	-	GO:0016787//hydrolase activity	-	ko00983//Drug metabolism - other enzymes;ko01100//Metabolic pathways;ko00960//Tropane, piperidine and pyridine alkaloid biosynthesis;ko01110//Biosynthesis of secondary metabolites	gi|156541966|ref|XP_001599255.1|	36.21	5.98e-84	PREDICTED: similar to juvenile hormone esterase [Nasonia vitripennis]	-	-	-	-	sp|P35502|ESTF_MYZPE	34.65	3e-67	Esterase FE4
RL-all_rep_c12986	1684	320	44	2583.67	525.656	4.91513	2.29723	Up	8.53e-138	4.21e-136	-	683	1684	1002	0.49	-	-	-	-	ko04916//Melanogenesis;ko00740//Riboflavin metabolism;ko01100//Metabolic pathways;ko00950//Isoquinoline alkaloid biosynthesis;ko00350//Tyrosine metabolism;ko00965//Betalain biosynthesis;ko01110//Biosynthesis of secondary metabolites	gi|854403|emb|CAA57880.1|	99.62	2.59e-156	hemocyanin [Litopenaeus vannamei]	gi|148841020|gb|EF375712.1|	84.74	0	Marsupenaeus japonicus hemocyanin subunit Y mRNA, complete cds	sp|P80096|HCYC_PANIN	68.97	2e-110	Hemocyanin C chain
RL-all_rep_c8431	512	144	20	3824.03	785.871	4.86598	2.28273	Up	1.09e-62	5.11e-61	-	2	307	306	0.53	-	-	-	-	-	-	-	-	-	-	-	-	-	-	-	-	-
RL-all_rep_c8786	550	28	4	692.189	146.315	4.73082	2.24209	Up	4.25e-13	6.95e-12	-	420	145	276	0.59	-	-	-	-	-	gi|242009491|ref|XP_002425519.1|	83.67	3.02e-16	conserved hypothetical protein [Pediculus humanus corporis]	gi|41059634|gb|AY466327.1|	99.74	0	Litopenaeus vannamei microsatellite TUMXLV9.100 sequence	-	-	-	-
RL-all_rep_c8587	834	28	4	456.479	96.4906	4.73082	2.24209	Up	4.25e-13	6.86e-12	-	833	144	690	0.52	KOG3981/Nucleotide transport and metabolism ;/Deoxyribose-phosphate aldolase	GO:0044424//intracellular part	GO:0005488//binding;GO:0016832//aldehyde-lyase activity	GO:0009166//nucleotide catabolic process;GO:0009120	ko00030//Pentose phosphate pathway	gi|260825828|ref|XP_002607868.1|	67.86	2.75e-105	hypothetical protein BRAFLDRAFT_259692 [Branchiostoma floridae]	gi|327282551|ref|XM_003225958.1|	90	1e-05	PREDICTED: Anolis carolinensis putative deoxyribose-phosphate aldolase-like (LOC100564076), mRNA	sp|Q3T0V9|DEOC_BOVIN	63.84	3e-99	Putative deoxyribose-phosphate aldolase
RL-all_c1082	832	28	4	457.577	96.7226	4.73082	2.24209	Up	4.25e-13	6.96e-12	-	225	830	606	0.43	KOG1624/Translation, ribosomal structure and biogenesis ;/Mitochondrial/chloroplast ribosomal protein L4	GO:0030529//ribonucleoprotein complex	GO:0005198//structural molecule activity	GO:0010467//gene expression	ko03010//Ribosome	gi|307170893|gb|EFN63004.1|	68.88	1.93e-77	39S ribosomal protein L4, mitochondrial [Camponotus floridanus]	gi|328720671|ref|XM_001945959.2|	89.66	6e-08	PREDICTED: Acyrthosiphon pisum 39S ribosomal protein L4, mitochondrial-like (LOC100168162), mRNA	sp|Q32PI6|RM04_BOVIN	56.35	8e-62	39S ribosomal protein L4, mitochondrial
RL-all_c8079	619	28	4	615.03	130.005	4.73082	2.24209	Up	4.25e-13	6.86e-12	-	619	2	618	0.48	KOG1340/Lipid transport and metabolism ; Carbohydrate transport and metabolism ;/Prosaposin	GO:0044444//cytoplasmic part	-	GO:0050658//RNA transport	ko04142//Lysosome	gi|302139064|gb|ADK94870.1|	92.63	2.85e-102	saposin isoform 1 [Penaeus monodon]	gi|302139063|gb|GU566728.1|	94.83	0	Penaeus monodon saposin isoform 1 mRNA, complete cds	sp|P50405|PSPB_MOUSE	30.77	4e-19	Pulmonary surfactant-associated protein B
RL-all_c8200	567	28	4	671.435	141.928	4.73082	2.24209	Up	4.25e-13	6.81e-12	-	201	566	366	0.59	-	-	-	-	-	gi|242009491|ref|XP_002425519.1|	54.64	2.49e-16	conserved hypothetical protein [Pediculus humanus corporis]	gi|41059634|gb|AY466327.1|	99.77	0	Litopenaeus vannamei microsatellite TUMXLV9.100 sequence	-	-	-	-
RL-all_c1130	532	28	4	715.609	151.265	4.73082	2.24209	Up	4.25e-13	6.77e-12	-	3	386	384	0.5	KOG1530/Inorganic ion transport and metabolism ;/Rhodanese-related sulfurtransferase	-	-	-	-	gi|118777903|ref|XP_564724.2|	49.49	4.14e-20	AGAP007534-PD [Anopheles gambiae str. PEST]	-	-	-	-	sp|P22978|HS6B_DROME	39.39	4e-13	Heat shock protein 67B2
RL-all_c8056	937	28	4	406.301	85.8839	4.73082	2.24209	Up	4.25e-13	6.78e-12	-	1	936	936	0.62	-	-	-	-	-	-	-	-	-	gi|218526749|gb|EU921005.1|	100	3e-47	Penaeus sp. AT-2008 isolate KCpen_a 28S ribosomal RNA gene, partial sequence	-	-	-	-
RL-all_rep_c8569	907	28	4	419.74	88.7246	4.73082	2.24209	Up	4.25e-13	6.94e-12	-	821	381	441	0.46	-	-	GO:0004553//hydrolase activity, hydrolyzing O-glycosyl compounds	GO:0009056//catabolic process	ko04970//Salivary secretion	gi|163659844|gb|AAN86085.2|	93.1	1.06e-52	lysozyme [Penaeus semisulcatus]	gi|189098226|gb|EU561662.1|	98.05	0	Litopenaeus stylirostris c-type lysozyme mRNA, complete cds	sp|P11941|LYSC2_ONCMY	52.17	6e-17	Lysozyme C II
RL-all_c1059	704	28	4	540.772	114.308	4.73082	2.24209	Up	4.25e-13	6.79e-12	-	3	704	702	0.52	-	-	GO:0008746//NAD(P)+ transhydrogenase activity	GO:0006818//hydrogen transport;GO:0008152//metabolic process	ko01100//Metabolic pathways;ko00760//Nicotinate and nicotinamide metabolism	gi|184186125|ref|NP_001116985.1|	84.62	1.08e-109	NAD(P) transhydrogenase [Strongylocentrotus purpuratus]	gi|115697800|ref|XM_001202943.1|	81.24	9e-53	PREDICTED: Strongylocentrotus purpuratus NAD(P) transhydrogenase (LOC373388), mRNA	sp|Q61941|NNTM_MOUSE	81.62	4e-103	NAD(P) transhydrogenase, mitochondrial
RL-all_c8150	573	28	4	664.404	140.442	4.73082	2.24209	Up	4.25e-13	6.93e-12	-	17	328	312	0.53	-	-	-	-	ko05100//Bacterial invasion of epithelial cells;ko04670//Leukocyte transendothelial migration;ko04510//Focal adhesion;ko05110//Vibrio cholerae infection;ko04145//Phagosome;ko05131//Shigellosis;ko05414//Dilated cardiomyopathy;ko04530//Tight junction;ko05130//Pathogenic Escherichia coli infection;ko04745//Phototransduction - fly;ko04810//Regulation of actin cytoskeleton;ko05416//Viral myocarditis;k…	gi|262401223|gb|ACY66514.1|	40.83	2.25e-12	hypothetical protein [Scylla paramamosain]	gi|218526713|gb|EU920969.1|	99.48	0	Penaeus sp. AT-2008 isolate KCpen 18S ribosomal RNA gene, partial sequence	-	-	-	-
RL-all_rep_c11533	555	56	8	1371.91	289.993	4.73082	2.24209	Up	8.68e-25	2.79e-23	-	47	553	507	0.56	KOG4185/Posttranslational modification, protein turnover, chaperones ;/Predicted E3 ubiquitin ligase	-	-	-	ko03320//PPAR signaling pathway	gi|297461532|ref|XP_001251963.2|	31.71	1e-06	PREDICTED: ubiquitin B-like, partial [Bos taurus]	-	-	-	-	sp|Q05120|UBIL_NPVOP	35.53	5e-07	Ubiquitin-like protein
RL-all_c8061	553	28	4	688.434	145.521	4.73082	2.24209	Up	4.25e-13	6.84e-12	-	378	1	378	0.58	-	-	-	-	-	gi|297490424|ref|XP_002698331.1|	65.96	4.36e-15	PREDICTED: hypothetical protein [Bos taurus]	gi|41059634|gb|AY466327.1|	99.07	0	Litopenaeus vannamei microsatellite TUMXLV9.100 sequence	-	-	-	-
RL-all_c1491	530	28	4	718.309	151.836	4.73082	2.24209	Up	4.25e-13	6.82e-12	-	2	529	528	0.53	KOG4040/Energy production and conversion ;/NADH:ubiquinone oxidoreductase, NDUFB8/ASHI subunit	-	-	-	ko05012//Parkinson's disease;ko05016//Huntington's disease;ko01100//Metabolic pathways;ko00190//Oxidative phosphorylation;ko05010//Alzheimer's disease	gi|262051029|gb|ACY07075.1|	46.31	1.12e-37	RE10478p [Drosophila melanogaster]	-	-	-	-	sp|Q02372|NDUB8_BOVIN	53.51	8e-30	NADH dehydrogenase [ubiquinone] 1 beta subcomplex subunit 8, mitochondrial
RL-all_rep_c14113	498	28	4	764.465	161.593	4.73082	2.24209	Up	4.25e-13	6.84e-12	-	200	496	297	0.59	-	-	-	-	-	gi|297490458|ref|XP_002698348.1|	66.67	3.28e-10	PREDICTED: hypothetical protein [Bos taurus]	gi|41059634|gb|AY466327.1|	99.53	0	Litopenaeus vannamei microsatellite TUMXLV9.100 sequence	-	-	-	-
RL-all_c259	1673	28	4	227.558	48.1011	4.73082	2.24209	Up	4.25e-13	6.91e-12	-	528	1649	1122	0.48	KOG0357/Posttranslational modification, protein turnover, chaperones ;/Chaperonin complex component, TCP-1 epsilon subunit (CCT5)	GO:0043234//protein complex;GO:0044444//cytoplasmic part;GO:0031981//nuclear lumen;GO:0015630//microtubule cytoskeleton	GO:0005515//protein binding;GO:0032559	GO:0006458//'de novo' protein folding;GO:0051707//response to other organism	-	gi|237874211|ref|NP_001153860.1|	80.74	0	chaperonin containing TCP1, subunit 5 (epsilon) [Acyrthosiphon pisum]	gi|112431333|gb|DQ847956.1|	80.82	4e-38	Cherax quadricarinatus clone h16_H3 mRNA sequence	sp|Q4R6V2|TCPE_MACFA	75.92	0	T-complex protein 1 subunit epsilon
RL-all_rep_c13010	1608	56	8	473.512	100.091	4.73082	2.24209	Up	8.68e-25	2.8e-23	-	1608	463	1146	0.61	KOG1263/Secondary metabolites biosynthesis, transport and catabolism ;/Multicopper oxidases	-	-	-	ko01100//Metabolic pathways;ko00053//Ascorbate and aldarate metabolism	gi|295292759|dbj|BAJ06132.1|	47.18	1.33e-77	laccase 1 isoform G [Nephotettix cincticeps]	gi|195122617|ref|XM_002005772.1|	97.56	2e-09	Drosophila mojavensis GI18876 (Dmoj\GI18876), mRNA	sp|Q99044|LAC1_TRAVI	36.67	7e-33	Laccase-1
RL-all_c1444	1116	28	4	341.132	72.1086	4.73082	2.24209	Up	4.25e-13	6.8e-12	-	1116	670	447	0.41	KOG2483/Transcription ;/Upstream transcription factor 2/L-myc-2 protein	GO:0035097//histone methyltransferase complex;GO:0043005//neuron projection;GO:0016604//nuclear body	GO:0042802//identical protein binding;GO:0043565//sequence-specific DNA binding;GO:0046983//protein dimerization activity	GO:0006351//transcription, DNA-dependent;GO:0065003	ko05200//Pathways in cancer;ko05222//Small cell lung cancer;ko04010//MAPK signaling pathway	gi|66514865|ref|XP_623530.1|	78.38	1.25e-28	PREDICTED: similar to Max protein [Apis mellifera]	gi|94469081|gb|DQ440357.1|	85.57	5e-12	Aedes aegypti clone AET-4592 upstream transcription factor 2/L-myc-2 mRNA, complete cds	sp|P52161|MAX_DANRE	64.56	1e-23	Protein max
RL-all_c290	1102	28	4	345.466	73.0247	4.73082	2.24209	Up	4.25e-13	6.92e-12	-	1101	406	696	0.54	KOG0118/General function prediction only ;/FOG: RRM domain	GO:0032991//macromolecular complex	GO:0005102//receptor binding;GO:0030371//translation repressor activity;GO:0008187//poly-pyrimidine tract binding;GO:0003729//mRNA binding	GO:0007166//cell surface receptor linked signaling pathway;GO:0007542;GO:0007444//imaginal disc development;GO:0006412//translation;GO:0006310//DNA recombination;GO:0033119//negative regulation of RNA splicing;GO:0000398//nuclear mRNA splicing, via spliceosome;GO:0007292//female gamete generation;GO:0018993//somatic sex determination;GO:0040029//regulation of gene expression, epigenetic	-	gi|307199187|gb|EFN79874.1|	60.59	5.36e-66	Protein sex-lethal [Harpegnathos saltator]	-	-	-	-	sp|O61374|SXL_CERCA	52.53	4e-55	Sex-lethal homolog
RL-all_c427	1046	28	4	363.962	76.9342	4.73082	2.24209	Up	4.25e-13	6.92e-12	-	300	1046	747	0.58	-	-	-	-	-	-	-	-	-	-	-	-	-	-	-	-	-
RL-all_rep_c13471	880	28	4	432.618	91.4468	4.73082	2.24209	Up	4.25e-13	6.87e-12	-	757	98	660	0.64	KOG3627/Amino acid transport and metabolism ;/Trypsin	-	GO:0008233//peptidase activity	-	ko04974//Protein digestion and absorption;ko04972//Pancreatic secretion;ko04080//Neuroactive ligand-receptor interaction	gi|2624387|emb|CAA71672.1|	80.15	1.12e-110	Chymotrypsin BI [Litopenaeus vannamei]	gi|184161264|gb|EU433385.1|	93.68	0	Fenneropenaeus chinensis chymotrypsin-like serine proteinase mRNA, complete cds	sp|Q00871|CTRB1_LITVA	83.52	6e-111	Chymotrypsin BI
RL-all_rep_c12146	646	28	4	589.325	124.571	4.73082	2.24209	Up	4.25e-13	6.81e-12	-	619	251	369	0.5	KOG1651/Posttranslational modification, protein turnover, chaperones ;/Glutathione peroxidase	-	GO:0004601//peroxidase activity	GO:0008152//metabolic process;GO:0006950//response to stress	ko00590//Arachidonic acid metabolism;ko00480//Glutathione metabolism	gi|77166828|gb|ABA62390.1|	72.97	9.47e-59	phospholipid-hydroperoxide glutathione peroxidase [Rhipicephalus microplus]	gi|170285586|emb|AM492682.1|	91.49	3e-06	Cotesia congregata mRNA for putative phospholipid hydroperoxide glutathione peroxidase, mitochondrial precursor (gpx gene)	sp|P36968|GPX4_PIG	62.13	7e-51	Phospholipid hydroperoxide glutathione peroxidase, mitochondrial
RL-all_c8044	618	28	4	616.025	130.216	4.73082	2.24209	Up	4.25e-13	6.88e-12	-	618	1	618	0.48	KOG3333/Translation, ribosomal structure and biogenesis ;/Mitochondrial/chloroplast ribosomal protein L18	GO:0005840//ribosome;GO:0043231//intracellular membrane-bounded organelle	-	-	-	gi|72086984|ref|XP_796565.1|	51.39	7.63e-39	PREDICTED: hypothetical protein [Strongylocentrotus purpuratus]	-	-	-	-	sp|Q9H0U6|RM18_HUMAN	46.81	5e-31	39S ribosomal protein L18, mitochondrial
RL-all_c1595	569	28	4	669.075	141.429	4.73082	2.24209	Up	4.25e-13	6.79e-12	-	200	568	369	0.58	-	-	-	-	-	gi|242009491|ref|XP_002425519.1|	54.64	2.53e-16	conserved hypothetical protein [Pediculus humanus corporis]	gi|41059634|gb|AY466327.1|	99.77	0	Litopenaeus vannamei microsatellite TUMXLV9.100 sequence	-	-	-	-
RL-all_rep_c11669	564	28	4	675.007	142.683	4.73082	2.24209	Up	4.25e-13	6.85e-12	-	200	562	363	0.58	-	-	-	-	-	gi|297490465|ref|XP_002698352.1|	40.35	1.01e-17	PREDICTED: hypothetical protein [Bos taurus]	gi|41059634|gb|AY466327.1|	99.77	0	Litopenaeus vannamei microsatellite TUMXLV9.100 sequence	-	-	-	-
RL-all_c8193	536	28	4	710.268	150.137	4.73082	2.24209	Up	4.25e-13	6.89e-12	-	243	536	294	0.59	-	-	-	-	-	gi|118083774|ref|XP_001231536.1|	65.31	8.03e-17	PREDICTED: similar to Ac1147 [Gallus gallus]	gi|41059634|gb|AY466327.1|	99.52	0	Litopenaeus vannamei microsatellite TUMXLV9.100 sequence	-	-	-	-
RL-all_c1297	939	28	4	405.435	85.7009	4.73082	2.24209	Up	4.25e-13	6.95e-12	-	938	3	936	0.66	KOG0725/General function prediction only ;/Reductases with broad range of substrate specificities	-	-	-	-	gi|260809286|ref|XP_002599437.1|	46.03	1.06e-53	hypothetical protein BRAFLDRAFT_106580 [Branchiostoma floridae]	-	-	-	-	sp|Q9X248|FABG_THEMA	36.63	1e-32	3-oxoacyl-[acyl-carrier-protein] reductase
RL-all_c1	3759	196	28	708.946	149.857	4.73082	2.24209	Up	5.47e-83	2.66e-81	-	575	2392	1818	0.38	KOG1237/Amino acid transport and metabolism ;/H+/oligopeptide symporter	-	GO:0015198//oligopeptide transporter activity	-	-	gi|194763246|ref|XP_001963744.1|	42.7	1.78e-145	GF21180 [Drosophila ananassae]	gi|115974097|ref|XM_001192058.1|	89.29	4e-06	PREDICTED: Strongylocentrotus purpuratus similar to peptide transporter PepT1 (LOC587947), mRNA	sp|P36836|S15A1_RABIT	37.44	2e-81	Solute carrier family 15 member 1
RL-all_c94	1405	28	4	270.964	57.2763	4.73082	2.24209	Up	4.25e-13	6.9e-12	-	1197	535	663	0.57	KOG1032/Function unknown ;/Uncharacterized conserved protein, contains GRAM domain	-	-	-	-	gi|307203224|gb|EFN82379.1|	36.9	3.78e-32	GRAM domain-containing protein 1B [Harpegnathos saltator]	-	-	-	-	sp|Q8CI52|GRM1C_MOUSE	27.32	4e-19	GRAM domain-containing protein 1C
RL-all_c190	922	28	4	412.911	87.2811	4.73082	2.24209	Up	4.25e-13	6.83e-12	-	304	921	618	0.44	KOG2235/Function unknown ;/Uncharacterized conserved protein	GO:0005634//nucleus	GO:0016874//ligase activity	GO:0080090//regulation of primary metabolic process;GO:0031323//regulation of cellular metabolic process;GO:0032446//protein modification by small protein conjugation;GO:0060255	-	gi|157151710|ref|NP_001096671.1|	34.98	4.37e-30	E3 UFM1-protein ligase 1 [Gallus gallus]	-	-	-	-	sp|Q5ZMG1|UFL1_CHICK	34.63	4e-30	E3 UFM1-protein ligase 1
RL-all_rep_c12856	915	28	4	416.07	87.9488	4.73082	2.24209	Up	4.25e-13	6.89e-12	-	914	297	618	0.49	KOG3301/Translation, ribosomal structure and biogenesis ;/Ribosomal protein S4	GO:0015935//small ribosomal subunit	GO:0003723//RNA binding;GO:0005198//structural molecule activity	GO:0007052//mitotic spindle organization;GO:0010467//gene expression	ko03010//Ribosome	gi|62083481|gb|AAX62465.1|	83.94	5.25e-58	ribosomal protein S9 [Lysiphlebus testaceipes]	gi|38048282|gb|AY232021.1|	84.45	2e-41	Drosophila yakuba clone yak-ad_RpS9 mRNA sequence	sp|P55935|RS9_DROME	84.67	2e-58	40S ribosomal protein S9
RL-all_c590	1230	52	8	574.814	130.851	4.3929	2.13517	Up	9.3e-22	2.88e-20	-	2	883	882	0.45	KOG0726/Posttranslational modification, protein turnover, chaperones ;/26S proteasome regulatory complex, ATPase RPT2	GO:0031981//nuclear lumen;GO:0005838//proteasome regulatory particle	GO:0070011;GO:0017111//nucleoside-triphosphatase activity;GO:0032559	GO:0043161//proteasomal ubiquitin-dependent protein catabolic process;GO:0007052//mitotic spindle organization;GO:0051320//S phase;GO:0007050//cell cycle arrest;GO:0016070//RNA metabolic process;GO:0009207;GO:0051439//regulation of ubiquitin-protein ligase activity involved in mitotic cell cycle;GO:0006520//cellular amino acid metabolic process;GO:0006915//apoptosis;GO:0030330//DNA damage respons…	ko03050//Proteasome	gi|195112656|ref|XP_002000888.1|	94.36	0	GI22277 [Drosophila mojavensis]	gi|195145005|ref|XM_002013451.1|	79.43	7e-67	Drosophila persimilis GL24166 (Dper\GL24166), mRNA	sp|P48601|PRS4_DROME	93.98	0	26S protease regulatory subunit 4
RL-all_c3992	1307	76	12	790.619	184.713	4.28026	2.0977	Up	1.31e-30	5.08e-29	-	210	980	771	0.62	-	-	-	-	-	-	-	-	-	-	-	-	-	-	-	-	-
RL-all_c10	1860	76	12	555.558	129.795	4.28026	2.0977	Up	1.31e-30	5.07e-29	-	1615	848	768	0.4	KOG1463/Posttranslational modification, protein turnover, chaperones ;/26S proteasome regulatory complex, subunit RPN6/PSMD11	GO:0015630//microtubule cytoskeleton;GO:0005838//proteasome regulatory particle	GO:0070011	GO:0019538//protein metabolic process	ko03050//Proteasome	gi|48097764|ref|XP_391945.1|	65.06	3.58e-123	PREDICTED: similar to Proteasome p44.5 subunit CG10149-PB, isoform B isoform 1 [Apis mellifera]	gi|327275406|ref|XM_003222417.1|	82.19	2e-12	PREDICTED: Anolis carolinensis 26S proteasome non-ATPase regulatory subunit 11-like (LOC100555018), mRNA	sp|Q8BG32|PSD11_MOUSE	70.28	1e-111	26S proteasome non-ATPase regulatory subunit 11
RL-all_rep_c13857	1693	24	4	192.745	47.5329	4.05498	2.0197	Up	4.29e-10	3.01e-09	-	1693	518	1176	0.47	-	-	-	-	ko04916//Melanogenesis;ko00740//Riboflavin metabolism;ko01100//Metabolic pathways;ko00950//Isoquinoline alkaloid biosynthesis;ko00350//Tyrosine metabolism;ko00965//Betalain biosynthesis;ko01110//Biosynthesis of secondary metabolites	gi|7414468|emb|CAB85965.1|	86.07	0	hemocyanin [Litopenaeus vannamei]	gi|222476499|gb|FJ594414.1|	87.47	0	Fenneropenaeus chinensis hemocyanin mRNA, complete cds	sp|P80096|HCYC_PANIN	67.61	0	Hemocyanin C chain
RL-all_c329	1514	48	8	431.067	106.305	4.05498	2.0197	Up	5.06e-19	1.37e-17	-	384	722	339	0.39	KOG0417/Posttranslational modification, protein turnover, chaperones ;/Ubiquitin-protein ligase	-	GO:0016879//ligase activity, forming carbon-nitrogen bonds;GO:0032559	GO:0006464//protein modification process	ko04120//Ubiquitin mediated proteolysis;ko04141//Protein processing in endoplasmic reticulum	gi|291240276|ref|XP_002740046.1|	90.72	1.16e-65	PREDICTED: LEThal family member (let-70)-like isoform 1 [Saccoglossus kowalevskii]	gi|330976893|gb|HQ436509.1|	83.73	2e-64	Eriocheir sinensis ubiquitin-conjugating enzyme E2 b mRNA, complete cds	sp|P62840|UB2D2_XENLA	86.11	2e-49	Ubiquitin-conjugating enzyme E2 D2
RL-all_c1115	824	24	4	396.016	97.6616	4.05498	2.0197	Up	4.29e-10	3.02e-09	-	823	248	576	0.45	KOG0428/Posttranslational modification, protein turnover, chaperones ;/Non-canonical ubiquitin conjugating enzyme 1	-	GO:0019787//small conjugating protein ligase activity	GO:0032446//protein modification by small protein conjugation	ko05012//Parkinson's disease;ko04120//Ubiquitin mediated proteolysis;ko04141//Protein processing in endoplasmic reticulum	gi|241686123|ref|XP_002412813.1|	76.87	3.17e-64	ubiquitin protein ligase, putative [Ixodes scapularis]	gi|157817495|ref|NM_001106642.1|	79.67	2e-14	Rattus norvegicus ubiquitin-conjugating enzyme E2, J1 (UBC6 homolog, yeast) (Ube2j1), mRNA	sp|Q9JJZ4|UB2J1_MOUSE	74.24	2e-57	Ubiquitin-conjugating enzyme E2 J1
RL-all_c188	801	24	4	407.388	100.466	4.05498	2.0197	Up	4.29e-10	3.01e-09	-	2	376	375	0.39	-	-	-	-	-	-	-	-	-	-	-	-	-	-	-	-	-
RL-all_c448	730	24	4	447.01	110.237	4.05498	2.0197	Up	4.29e-10	3e-09	-	571	233	339	0.45	KOG0238/Lipid transport and metabolism ; Amino acid transport and metabolism ;/3-Methylcrotonyl-CoA carboxylase, biotin-containing subunit/Propionyl-CoA carboxylase, alpha chain/Acetyl-CoA carboxylase, biotin carboxylase subunit	GO:0005739//mitochondrion	GO:0005515//protein binding	GO:0044255//cellular lipid metabolic process	ko01120//Microbial metabolism in diverse environments;ko01100//Metabolic pathways;ko00640//Propanoate metabolism;ko00280//Valine, leucine and isoleucine degradation;ko00630//Glyoxylate and dicarboxylate metabolism;ko00720//Carbon fixation pathways in prokaryotes	gi|158303308|ref|NP_062203.1|	45.45	2.58e-44	propionyl-CoA carboxylase alpha chain, mitochondrial [Rattus norvegicus]	-	-	-	-	sp|P14882|PCCA_RAT	44.44	6e-44	Propionyl-CoA carboxylase alpha chain, mitochondrial
RL-all_rep_c13582	670	24	4	487.041	120.109	4.05498	2.0197	Up	4.29e-10	3.02e-09	-	669	28	642	0.62	-	-	-	-	-	-	-	-	-	gi|5825422|gb|AF124597.1|AF124597	100	7e-38	Penaeus vannamei 18S ribosomal RNA, partial sequence; internal transcribed spacer 1, 5.8S ribosomal RNA, internal transcribed spacer 2, and 28S ribosomal RNA, complete sequence; intergenic spacer region, partial sequence	-	-	-	-
RL-all_rep_c13395	669	24	4	487.769	120.289	4.05498	2.0197	Up	4.29e-10	3e-09	-	56	607	552	0.68	-	-	GO:0016491//oxidoreductase activity;GO:0004871//signal transducer activity	-	-	gi|156358781|ref|XP_001624693.1|	81.58	1.16e-09	predicted protein [Nematostella vectensis]	gi|56968030|gb|AY859576.1|	94.49	8e-47	Gaetice depressus 28S ribosomal RNA gene, partial sequence	-	-	-	-
RL-all_rep_c14173	570	24	4	572.487	141.181	4.05498	2.0197	Up	4.29e-10	3.04e-09	-	201	569	369	0.59	-	-	-	-	-	gi|242009491|ref|XP_002425519.1|	54.64	2.53e-16	conserved hypothetical protein [Pediculus humanus corporis]	gi|41059634|gb|AY466327.1|	99.77	0	Litopenaeus vannamei microsatellite TUMXLV9.100 sequence	-	-	-	-
RL-all_c8118	540	24	4	604.292	149.024	4.05498	2.0197	Up	4.29e-10	3.02e-09	-	399	154	246	0.59	-	-	-	-	-	gi|242009491|ref|XP_002425519.1|	71.93	8.78e-13	conserved hypothetical protein [Pediculus humanus corporis]	gi|41059634|gb|AY466327.1|	99.24	0	Litopenaeus vannamei microsatellite TUMXLV9.100 sequence	-	-	-	-
RL-all_rep_c13345	2075	168	28	1100.83	271.476	4.05498	2.0197	Up	8.74e-63	4.09e-61	-	840	1979	1140	0.47	-	-	-	-	ko04916//Melanogenesis;ko00740//Riboflavin metabolism;ko01100//Metabolic pathways;ko00950//Isoquinoline alkaloid biosynthesis;ko00350//Tyrosine metabolism;ko00965//Betalain biosynthesis;ko01110//Biosynthesis of secondary metabolites	gi|7414468|emb|CAB85965.1|	91.32	0	hemocyanin [Litopenaeus vannamei]	gi|16612120|gb|AF431737.1|	91.92	0	Penaeus monodon hemocyanin mRNA, partial cds	sp|P80096|HCYC_PANIN	66.57	0	Hemocyanin C chain
RL-all_c249	1399	24	4	233.251	57.5219	4.05498	2.0197	Up	4.29e-10	3.04e-09	-	1397	300	1098	0.65	KOG2898/Lipid transport and metabolism ;/Predicted phosphate acyltransferase, contains PlsC domain	GO:0044425//membrane part;GO:0031090//organelle membrane;GO:0005783//endoplasmic reticulum	GO:0008374//O-acyltransferase activity	GO:0032787//monocarboxylic acid metabolic process;GO:0006641//triglyceride metabolic process;GO:0002068;GO:0035264//multicellular organism growth;GO:0048732//gland development;GO:0007589//body fluid secretion	ko00564//Glycerophospholipid metabolism;ko01100//Metabolic pathways;ko00561//Glycerolipid metabolism	gi|307188431|gb|EFN73188.1|	48.87	3.58e-90	1-acyl-sn-glycerol-3-phosphate acyltransferase zeta [Camponotus floridanus]	gi|281364167|ref|NM_166658.2|	95.74	1e-10	Drosophila melanogaster CG3209 (CG3209), transcript variant B, mRNA	sp|A3KGT9|GPT3L_DANRE	46.49	1e-78	Glycerol-3-phosphate acyltransferase 3-like
RL-all_rep_c11666	1063	24	4	306.978	75.7038	4.05498	2.0197	Up	4.29e-10	3.03e-09	-	1062	1	1062	0.5	KOG0141/Amino acid transport and metabolism ; Lipid transport and metabolism ;/Isovaleryl-CoA dehydrogenase	GO:0005740//mitochondrial envelope	GO:0003997//acyl-CoA oxidase activity;GO:0050662//coenzyme binding;GO:0005504//fatty acid binding;GO:0003995//acyl-CoA dehydrogenase activity	GO:0006635//fatty acid beta-oxidation;GO:0001676//long-chain fatty acid metabolic process;GO:0031327;GO:0009437//carnitine metabolic process;GO:0008203//cholesterol metabolic process;GO:0006579;GO:0051260//protein homooligomerization;GO:0045922//negative regulation of fatty acid metabolic process;GO:0048871//multicellular organismal homeostasis	ko03320//PPAR signaling pathway;ko00071//Fatty acid metabolism;ko01100//Metabolic pathways	gi|113931598|ref|NP_001039250.1|	65.35	5.5e-129	long-chain acyl-CoA dehydrogenase [Xenopus (Silurana) tropicalis]	gi|291230592|ref|XM_002735202.1|	97.37	7e-08	PREDICTED: Saccoglossus kowalevskii long-chain acyl-CoA dehydrogenase-like (LOC100375371), mRNA	sp|P15650|ACADL_RAT	66.98	1e-122	Long-chain specific acyl-CoA dehydrogenase, mitochondrial
RL-all_c1062	1042	24	4	313.165	77.2295	4.05498	2.0197	Up	4.29e-10	3.02e-09	-	3	965	963	0.67	KOG2645/General function prediction only ;/Type I phosphodiesterase/nucleotide pyrophosphatase	-	GO:0003824//catalytic activity	-	ko00230//Purine metabolism;ko00740//Riboflavin metabolism;ko00500//Starch and sucrose metabolism;ko00770//Pantothenate and CoA biosynthesis;ko01100//Metabolic pathways;ko00760//Nicotinate and nicotinamide metabolism	gi|166796353|gb|AAI59234.1|	29.34	1.03e-23	Si:ch211-142e24.2 protein [Danio rerio]	-	-	-	-	sp|P15396|ENPP3_BOVIN	28.37	5e-20	Ectonucleotide pyrophosphatase/phosphodiesterase family member 3
RL-all_c1079	952	24	4	342.77	84.5307	4.05498	2.0197	Up	4.29e-10	3e-09	-	282	49	234	0.34	-	-	-	-	-	-	-	-	-	-	-	-	-	-	-	-	-
RL-all_rep_c12530	948	24	4	344.217	84.8873	4.05498	2.0197	Up	4.29e-10	3.04e-09	-	844	50	795	0.48	-	-	-	-	-	-	-	-	-	-	-	-	-	-	-	-	-
RL-all_c1352	849	24	4	384.355	94.7858	4.05498	2.0197	Up	4.29e-10	2.98e-09	-	499	804	306	0.34	-	-	-	-	-	-	-	-	-	-	-	-	-	-	-	-	-
RL-all_c1269	833	24	4	391.738	96.6065	4.05498	2.0197	Up	4.29e-10	3.03e-09	-	832	2	831	0.5	KOG1586/Intracellular trafficking, secretion, and vesicular transport ;/Protein required for fusion of vesicles in vesicular transport, alpha-SNAP	GO:0033267//axon part;GO:0044425//membrane part	-	GO:0016079//synaptic vesicle exocytosis;GO:0006909//phagocytosis;GO:0048592//eye morphogenesis;GO:0060560//developmental growth involved in morphogenesis;GO:0048193//Golgi vesicle transport;GO:0015031//protein transport	-	gi|242024716|ref|XP_002432772.1|	71.38	8.07e-108	Soluble NSF attachment protein, putative [Pediculus humanus corporis]	gi|90075251|dbj|AB170243.1|	79.47	6e-08	Macaca fascicularis brain cDNA clone: QbsB-10961, similar to human N-ethylmaleimide-sensitive factor attachment protein,alpha (NAPA), mRNA, RefSeq: NM_003827.1	sp|Q23983|SNAP_DROME	69.14	1e-94	Soluble NSF attachment protein
RL-all_c1307	816	24	4	399.899	98.6191	4.05498	2.0197	Up	4.29e-10	3.04e-09	-	226	816	591	0.5	KOG4651/Cell wall/membrane/envelope biogenesis ; Extracellular structures ;/Chondroitin 6-sulfotransferase and related sulfotransferases	-	-	-	ko00513//Various types of N-glycan biosynthesis;ko00920//Sulfur metabolism;ko00532//Glycosaminoglycan biosynthesis - chondroitin sulfate	gi|170031120|ref|XP_001843435.1|	42.08	3.83e-30	chondroitin 4-sulfotransferase [Culex quinquefasciatus]	-	-	-	-	sp|Q8BQ86|CHST8_MOUSE	24.73	1e-06	Carbohydrate sulfotransferase 8
RL-all_c1315	800	24	4	407.897	100.591	4.05498	2.0197	Up	4.29e-10	3e-09	-	800	111	690	0.41	-	-	-	-	-	-	-	-	-	-	-	-	-	-	-	-	-
RL-all_c1423	785	24	4	415.691	102.514	4.05498	2.0197	Up	4.29e-10	3e-09	-	3	785	783	0.61	KOG2645/General function prediction only ;/Type I phosphodiesterase/nucleotide pyrophosphatase	-	-	-	ko00230//Purine metabolism;ko00740//Riboflavin metabolism;ko00500//Starch and sucrose metabolism;ko00770//Pantothenate and CoA biosynthesis;ko01100//Metabolic pathways;ko00760//Nicotinate and nicotinamide metabolism	gi|241716804|ref|XP_002413556.1|	45.08	1.88e-63	RB13-6 antigen, putative [Ixodes scapularis]	-	-	-	-	sp|O14638|ENPP3_HUMAN	36.06	8e-46	Ectonucleotide pyrophosphatase/phosphodiesterase family member 3
RL-all_rep_c8777	737	24	4	442.765	109.19	4.05498	2.0197	Up	4.29e-10	3.03e-09	-	737	3	735	0.47	KOG1577/General function prediction only ;/Aldo/keto reductase family proteins	-	GO:0003824//catalytic activity	GO:0007444//imaginal disc development;GO:0007423//sensory organ development	ko00930//Caprolactam degradation;ko00052//Galactose metabolism;ko00051//Fructose and mannose metabolism;ko01120//Microbial metabolism in diverse environments;ko01100//Metabolic pathways;ko00040//Pentose and glucuronate interconversions;ko00620//Pyruvate metabolism;ko01110//Biosynthesis of secondary metabolites;ko00010//Glycolysis / Gluconeogenesis;ko00561//Glycerolipid metabolism	gi|242013430|ref|XP_002427410.1|	55.09	1.57e-64	aldose reductase, putative [Pediculus humanus corporis]	-	-	-	-	sp|Q5ZK84|AK1A1_CHICK	43.6	4e-44	Alcohol dehydrogenase [NADP+]
RL-all_rep_c8702	735	24	4	443.969	109.487	4.05498	2.0197	Up	4.29e-10	3.04e-09	-	1	561	561	0.54	KOG0469/Translation, ribosomal structure and biogenesis ;/Elongation factor 2	-	GO:0017111//nucleoside-triphosphatase activity;GO:0008135//translation factor activity, nucleic acid binding;GO:0032561//guanyl ribonucleotide binding	GO:0006412//translation;GO:0009207	-	gi|309099430|gb|ADO51769.1|	100	8.81e-136	elongation factor 2 [Litopenaeus vannamei]	gi|148646394|gb|EF426560.1|	95.65	0	Penaeus monodon elongation factor 2 mRNA, complete cds	sp|P29691|EF2_CAEEL	77.46	4e-108	Elongation factor 2
RL-all_c1229	665	24	4	490.703	121.012	4.05498	2.0197	Up	4.29e-10	3.01e-09	-	2	664	663	0.46	KOG4131/General function prediction only ;/Ngg1-interacting factor 3 protein NIF3L1	-	-	-	-	gi|193634162|ref|XP_001949225.1|	50	5.38e-44	PREDICTED: similar to NIF3-like protein 1 (Amyotrophic lateral sclerosis 2 chromosomal region candidate gene 1 protein) [Acyrthosiphon pisum]	-	-	-	-	sp|Q9NK57|NIF3L_DROME	53.79	2e-35	NIF3-like protein 1
RL-all_rep_c11714	595	24	4	548.433	135.249	4.05498	2.0197	Up	4.29e-10	3.01e-09	-	360	130	231	0.53	-	-	-	-	ko05100//Bacterial invasion of epithelial cells;ko04670//Leukocyte transendothelial migration;ko04510//Focal adhesion;ko05110//Vibrio cholerae infection;ko04145//Phagosome;ko05131//Shigellosis;ko05414//Dilated cardiomyopathy;ko04530//Tight junction;ko05130//Pathogenic Escherichia coli infection;ko04745//Phototransduction - fly;ko04810//Regulation of actin cytoskeleton;ko05416//Viral myocarditis;k…	gi|84579145|dbj|BAE73006.1|	75.47	3.5e-14	hypothetical protein [Macaca fascicularis]	gi|218526713|gb|EU920969.1|	99.66	0	Penaeus sp. AT-2008 isolate KCpen 18S ribosomal RNA gene, partial sequence	-	-	-	-
RL-all_c1634	564	24	4	578.577	142.683	4.05498	2.0197	Up	4.29e-10	3.01e-09	-	496	2	495	0.45	KOG3890/Translation, ribosomal structure and biogenesis ;/Mitochondrial 28S ribosomal protein S22	GO:0000314//organellar small ribosomal subunit;GO:0043231//intracellular membrane-bounded organelle	GO:0005488//binding;GO:0005198//structural molecule activity	-	-	gi|240979627|ref|XP_002403218.1|	45.45	9.24e-39	28S ribosomal protein, putative [Ixodes scapularis]	-	-	-	-	sp|P82650|RT22_HUMAN	39.84	1e-34	28S ribosomal protein S22, mitochondrial
RL-all_c8156	555	24	4	587.959	144.997	4.05498	2.0197	Up	4.29e-10	2.99e-09	-	553	236	318	0.37	-	-	-	-	-	-	-	-	-	-	-	-	-	-	-	-	-
RL-all_rep_c8968	555	24	4	587.959	144.997	4.05498	2.0197	Up	4.29e-10	3.02e-09	-	182	553	372	0.59	-	-	-	-	-	gi|242009491|ref|XP_002425519.1|	53.93	1.92e-13	conserved hypothetical protein [Pediculus humanus corporis]	gi|41059634|gb|AY466327.1|	97.93	0	Litopenaeus vannamei microsatellite TUMXLV9.100 sequence	-	-	-	-
RL-all_rep_c11723	555	24	4	587.959	144.997	4.05498	2.0197	Up	4.29e-10	3.03e-09	-	199	444	246	0.58	-	-	-	-	-	gi|16930529|gb|AAL31950.1|	38.59	2.38e-16	CDH1-D [Gallus gallus]	gi|41059634|gb|AY466327.1|	98.83	0	Litopenaeus vannamei microsatellite TUMXLV9.100 sequence	-	-	-	-
RL-all_rep_c11740	533	24	4	612.228	150.982	4.05498	2.0197	Up	4.29e-10	3.01e-09	-	2	388	387	0.51	KOG4297/Signal transduction mechanisms ; Defense mechanisms ;/C-type lectin	-	-	-	-	gi|296042357|gb|ADG85668.1|	32.95	6.56e-11	lectin B isoform 1 [Marsupenaeus japonicus]	-	-	-	-	-	-	-	-
RL-all_c1515	493	24	4	661.902	163.232	4.05498	2.0197	Up	4.29e-10	2.99e-09	-	55	282	228	0.34	-	-	-	-	-	-	-	-	-	-	-	-	-	-	-	-	-
RL-all_c1537	316	24	4	1032.65	254.662	4.05498	2.0197	Up	4.29e-10	3.02e-09	-	316	2	315	0.56	-	-	-	-	-	-	-	-	-	-	-	-	-	-	-	-	-
RL-all_c140	1539	48	8	424.064	104.579	4.05498	2.0197	Up	5.06e-19	1.37e-17	-	51	1133	1083	0.44	KOG1982/Replication, recombination and repair ;/Nuclear 5'-3' exoribonuclease-interacting protein, Rai1p	-	-	-	-	gi|260824603|ref|XP_002607257.1|	30.96	1.04e-39	hypothetical protein BRAFLDRAFT_88205 [Branchiostoma floridae]	-	-	-	-	sp|Q5E9Y5|DOM3Z_BOVIN	29.13	6e-29	Protein Dom3Z
RL-all_rep_c8488	795	48	8	820.925	202.448	4.05498	2.0197	Up	5.06e-19	1.37e-17	-	2	733	732	0.5	KOG1543/Posttranslational modification, protein turnover, chaperones ;/Cysteine proteinase Cathepsin L	-	GO:0070011	GO:0048102//autophagic cell death;GO:0008152//metabolic process	ko04142//Lysosome;ko04612//Antigen processing and presentation	gi|298370749|gb|ADI80349.1|	91.3	4.74e-139	cathepsin B [Litopenaeus vannamei]	gi|146217389|gb|EF213113.1|	93.3	0	Penaeus monodon cathepsin B mRNA, complete cds	sp|P00787|CATB_RAT	51.69	8e-67	Cathepsin B
RL-all_c663	781	24	4	417.82	103.039	4.05498	2.0197	Up	4.29e-10	3.01e-09	-	779	324	456	0.49	KOG2012/Posttranslational modification, protein turnover, chaperones ;/Ubiquitin activating enzyme UBA1	-	GO:0005488//binding	-	ko05012//Parkinson's disease;ko04120//Ubiquitin mediated proteolysis	gi|242014541|ref|XP_002427946.1|	35.17	3.31e-20	ubiquitin-activating enzyme E1, putative [Pediculus humanus corporis]	-	-	-	-	sp|Q5U300|UBA1_RAT	40	1e-16	Ubiquitin-like modifier-activating enzyme 1
RL-all_c8100	617	24	4	528.878	130.427	4.05498	2.0197	Up	4.29e-10	3.01e-09	-	616	323	294	0.37	KOG4095/General function prediction only ;/Uncharacterized conserved protein (tumor-specific protein BCL7 in humans)	-	-	-	-	gi|239790931|dbj|BAH71995.1|	76.27	3.5e-27	ACYPI009643 [Acyrthosiphon pisum]	-	-	-	-	sp|Q5XFY4|BCL7A_DANRE	62.9	2e-16	B-cell CLL/lymphoma 7 protein family member A
RL-all_rep_c8794	588	24	4	554.962	136.859	4.05498	2.0197	Up	4.29e-10	3e-09	-	63	587	525	0.54	KOG4205/RNA processing and modification ;/RNA-binding protein musashi/mRNA cleavage and polyadenylation factor I complex, subunit HRP1	-	GO:0005488//binding	GO:0048741//skeletal muscle fiber development;GO:0007626//locomotory behavior	ko04320//Dorso-ventral axis formation	gi|110758825|ref|XP_392590.3|	61.9	2.82e-53	PREDICTED: similar to TBPH CG10327-PA, isoform A [Apis mellifera]	-	-	-	-	sp|Q13148|TADBP_HUMAN	63.69	4e-43	TAR DNA-binding protein 43
RL-all_rep_c8682	549	24	4	594.385	146.581	4.05498	2.0197	Up	4.29e-10	2.99e-09	-	271	549	279	0.59	-	-	-	-	-	gi|16930529|gb|AAL31950.1|	38.8	2.09e-17	CDH1-D [Gallus gallus]	gi|41059634|gb|AY466327.1|	98.83	0	Litopenaeus vannamei microsatellite TUMXLV9.100 sequence	-	-	-	-
RL-all_c1195	541	24	4	603.175	148.749	4.05498	2.0197	Up	4.29e-10	2.99e-09	-	2	301	300	0.38	KOG3450/General function prediction only ;/Huntingtin interacting protein HYPK	-	-	-	-	gi|307182332|gb|EFN69614.1|	59.09	4.52e-23	Huntingtin-interacting protein K [Camponotus floridanus]	-	-	-	-	sp|Q9CR41|HYPK_MOUSE	54.02	1e-20	Huntingtin-interacting protein K
RL-all_rep_c12563	525	24	4	621.557	153.282	4.05498	2.0197	Up	4.29e-10	3.03e-09	-	463	2	462	0.44	KOG3162/Translation, ribosomal structure and biogenesis ;/Mitochondrial/chloroplast ribosomal protein S18	GO:0005840//ribosome	-	-	-	gi|307175813|gb|EFN65628.1|	53.64	5.39e-25	28S ribosomal protein S18a, mitochondrial [Camponotus floridanus]	-	-	-	-	sp|Q99N85|RT18A_MOUSE	39.39	3e-13	28S ribosomal protein S18a, mitochondrial
RL-all_rep_c11779	474	24	4	688.434	169.775	4.05498	2.0197	Up	4.29e-10	2.99e-09	-	3	374	372	0.53	KOG1375/Cytoskeleton ;/Beta tubulin	GO:0032991//macromolecular complex;GO:0015630//microtubule cytoskeleton	GO:0017111//nucleoside-triphosphatase activity;GO:0032561//guanyl ribonucleotide binding	GO:0043623//cellular protein complex assembly;GO:0009207;GO:0007017//microtubule-based process	ko04540//Gap junction;ko04145//Phagosome;ko05130//Pathogenic Escherichia coli infection	gi|3915087|sp|Q25009.1|TBB1_HOMAM	95.15	2.31e-65	RecName: Full=Tubulin beta-1 chain; AltName: Full=Beta-I tubulin	gi|262401470|gb|FJ774919.1|	82.67	2e-43	Scylla paramamosain beta-I tubulin isolate 1 mRNA, partial cds	sp|Q25009|TBB1_HOMAM	95.15	5e-66	Tubulin beta-1 chain
RL-all_c926	1219	48	8	535.386	132.031	4.05498	2.0197	Up	5.06e-19	1.37e-17	-	880	2	879	0.5	KOG4230/Coenzyme transport and metabolism ;/C1-tetrahydrofolate synthase	GO:0043231//intracellular membrane-bounded organelle	GO:0004486//methylenetetrahydrofolate dehydrogenase [NAD(P)+] activity;GO:0019238//cyclohydrolase activity;GO:0016879//ligase activity, forming carbon-nitrogen bonds;GO:0032559	GO:0009117//nucleotide metabolic process;GO:0008652//cellular amino acid biosynthetic process;GO:0006760//folic acid-containing compound metabolic process;GO:0006547//histidine metabolic process	ko01100//Metabolic pathways;ko00670//One carbon pool by folate	gi|156551075|ref|XP_001602774.1|	73.36	1.37e-139	PREDICTED: similar to ENSANGP00000016878 [Nasonia vitripennis]	gi|328721082|ref|XM_001947768.2|	89.09	5e-06	PREDICTED: Acyrthosiphon pisum c-1-tetrahydrofolate synthase, cytoplasmic-like (LOC100167020), mRNA	sp|P27653|C1TC_RAT	62.15	4e-129	C-1-tetrahydrofolate synthase, cytoplasmic
RL-all_c490	875	48	8	745.869	183.939	4.05498	2.0197	Up	5.06e-19	1.36e-17	-	318	875	558	0.46	KOG3954/Energy production and conversion ;/Electron transfer flavoprotein, alpha subunit	GO:0044429//mitochondrial part	GO:0050662//coenzyme binding	GO:0001700//embryonic development via the syncytial blastoderm;GO:0060541//respiratory system development;GO:0048598//embryonic morphogenesis;GO:0007439//ectodermal digestive tract development;GO:0006091//generation of precursor metabolites and energy	-	gi|147904583|ref|NP_001090373.1|	76.24	1.12e-70	electron transfer flavoprotein, alpha polypeptide [Xenopus laevis]	gi|308322216|gb|GU588290.1|	86.03	3e-59	Ictalurus furcatus clone CBZF22333 mitochondrial electron transfer flavoprotein subunit alpha (ETFA) mRNA, complete cds; nuclear gene for mitochondrial product	sp|Q99LC5|ETFA_MOUSE	78.21	8e-63	Electron transfer flavoprotein subunit alpha, mitochondrial
RL-all_rep_c8705	678	24	4	481.294	118.692	4.05498	2.0197	Up	4.29e-10	2.99e-09	-	577	2	576	0.68	-	-	GO:0016491//oxidoreductase activity;GO:0004871//signal transducer activity	-	-	gi|156358781|ref|XP_001624693.1|	82.5	1.07e-10	predicted protein [Nematostella vectensis]	gi|56968030|gb|AY859576.1|	95	1e-54	Gaetice depressus 28S ribosomal RNA gene, partial sequence	-	-	-	-
RL-all_c1563	582	24	4	560.683	138.27	4.05498	2.0197	Up	4.29e-10	2.99e-09	-	41	358	318	0.58	-	-	-	-	-	gi|242009491|ref|XP_002425519.1|	54.46	8.33e-18	conserved hypothetical protein [Pediculus humanus corporis]	gi|41059634|gb|AY466327.1|	99.77	0	Litopenaeus vannamei microsatellite TUMXLV9.100 sequence	-	-	-	-
RL-all_rep_c13394	530	24	4	615.693	151.836	4.05498	2.0197	Up	4.29e-10	3.03e-09	-	528	1	528	0.58	-	-	-	-	-	gi|194760137|ref|XP_001962298.1|	28.97	2.61e-06	GF14512 [Drosophila ananassae]	-	-	-	-	-	-	-	-
RL-all_c511	693	24	4	470.877	116.123	4.05498	2.0197	Up	4.29e-10	3.02e-09	-	44	691	648	0.51	KOG1282/Posttranslational modification, protein turnover, chaperones ; Amino acid transport and metabolism ;/Serine carboxypeptidases (lysosomal cathepsin A)	-	GO:0005488//binding;GO:0004180//carboxypeptidase activity	-	-	gi|156546630|ref|XP_001602950.1|	58.15	4.89e-59	PREDICTED: similar to retinoid-inducible serine carboxypeptidase (serine carboxypeptidase [Nasonia vitripennis]	-	-	-	-	sp|Q9D3S9|CPVL_MOUSE	62.5	2e-54	Probable serine carboxypeptidase CPVL
RL-all_rep_c12145	637	24	4	512.272	126.332	4.05498	2.0197	Up	4.29e-10	3.04e-09	-	2	637	636	0.54	KOG3236/Function unknown ;/Predicted membrane protein	GO:0016020//membrane	-	-	-	gi|156363873|ref|XP_001626264.1|	60.11	1.78e-62	predicted protein [Nematostella vectensis]	-	-	-	-	sp|Q6DFI2|TM147_XENLA	56.35	3e-58	Transmembrane protein 147
RL-all_rep_c12869	629	24	4	518.788	127.938	4.05498	2.0197	Up	4.29e-10	3.03e-09	-	1	588	588	0.44	-	-	-	-	-	-	-	-	-	-	-	-	-	-	-	-	-
RL-all_rep_c2936	2141	4284	756	27205.8	7103.89	3.82971	1.93723	Up	0	0	-	2140	92	2049	0.47	-	-	-	-	ko04916//Melanogenesis;ko00740//Riboflavin metabolism;ko01100//Metabolic pathways;ko00950//Isoquinoline alkaloid biosynthesis;ko00350//Tyrosine metabolism;ko00965//Betalain biosynthesis;ko01110//Biosynthesis of secondary metabolites	gi|854403|emb|CAA57880.1|	97.49	0	hemocyanin [Litopenaeus vannamei]	gi|148841020|gb|EF375712.1|	84.31	0	Marsupenaeus japonicus hemocyanin subunit Y mRNA, complete cds	sp|P80096|HCYC_PANIN	67.5	0	Hemocyanin C chain
RL-all_rep_c11426	1631	272	48	2267.48	592.077	3.82971	1.93723	Up	8.2e-95	4.01e-93	-	73	993	921	0.41	-	-	GO:0008168//methyltransferase activity	GO:0044237//cellular metabolic process	ko00260//Glycine, serine and threonine metabolism	gi|307192516|gb|EFN75704.1|	62.54	9.01e-106	Glycine N-methyltransferase [Harpegnathos saltator]	-	-	-	-	sp|P13255|GNMT_RAT	59.53	3e-96	Glycine N-methyltransferase
RL-all_c8039	581	68	12	1591.34	415.524	3.82971	1.93723	Up	5e-25	1.61e-23	-	381	1	381	0.58	-	-	-	-	-	gi|297490465|ref|XP_002698352.1|	40.64	3.06e-20	PREDICTED: hypothetical protein [Bos taurus]	gi|41059634|gb|AY466327.1|	99.77	0	Litopenaeus vannamei microsatellite TUMXLV9.100 sequence	-	-	-	-
RL-all_rep_c11427	1391	596	108	5825.7	1562.02	3.72958	1.89901	Up	6.48e-200	3.24e-198	-	3	1307	1305	0.46	-	-	-	-	ko04916//Melanogenesis;ko00740//Riboflavin metabolism;ko01100//Metabolic pathways;ko00950//Isoquinoline alkaloid biosynthesis;ko00350//Tyrosine metabolism;ko00965//Betalain biosynthesis;ko01110//Biosynthesis of secondary metabolites	gi|854403|emb|CAA57880.1|	96.09	0	hemocyanin [Litopenaeus vannamei]	gi|148841020|gb|EF375712.1|	84.29	0	Marsupenaeus japonicus hemocyanin subunit Y mRNA, complete cds	sp|P80096|HCYC_PANIN	68.12	8e-173	Hemocyanin C chain
RL-all_rep_c11492	1415	44	8	422.791	113.743	3.71707	1.89417	Up	3.59e-16	7.54e-15	-	1413	181	1233	0.58	-	-	-	-	-	-	-	-	-	-	-	-	-	-	-	-	-
RL-all_rep_c8582	874	44	8	684.495	184.149	3.71707	1.89417	Up	3.59e-16	7.52e-15	-	873	1	873	0.44	KOG3299/Function unknown ;/Uncharacterized conserved protein	-	-	-	-	gi|53933252|ref|NP_001005595.1|	49.32	1.61e-69	protein IMPACT [Danio rerio]	gi|189235584|ref|XM_962065.2|	88.06	2e-08	PREDICTED: Tribolium castaneum similar to imprinted and ancient (LOC655512), mRNA	sp|A9UMG5|IMPTB_XENTR	49.32	3e-70	Protein IMPACT-B
RL-all_rep_c11679	737	44	8	811.735	218.38	3.71707	1.89417	Up	3.59e-16	7.55e-15	-	3	737	735	0.48	KOG1555/Posttranslational modification, protein turnover, chaperones ;/26S proteasome regulatory complex, subunit RPN11	GO:0015630//microtubule cytoskeleton;GO:0005838//proteasome regulatory particle	GO:0070011;GO:0032403//protein complex binding	GO:0043161//proteasomal ubiquitin-dependent protein catabolic process;GO:0051439//regulation of ubiquitin-protein ligase activity involved in mitotic cell cycle;GO:0010952//positive regulation of peptidase activity	ko03050//Proteasome	gi|260832169|ref|XP_002611030.1|	94.93	9.26e-115	hypothetical protein BRAFLDRAFT_283521 [Branchiostoma floridae]	gi|115967899|ref|XM_001177147.1|	81.4	4e-64	PREDICTED: Strongylocentrotus purpuratus similar to MGC80929 protein (LOC580426), mRNA	sp|Q9V3H2|PSDE_DROME	93.06	2e-113	26S proteasome non-ATPase regulatory subunit 14
RL-all_rep_c8565	579	44	8	1033.24	277.973	3.71707	1.89417	Up	3.59e-16	7.53e-15	-	406	131	276	0.58	-	-	-	-	-	gi|297490465|ref|XP_002698352.1|	64	1.27e-20	PREDICTED: hypothetical protein [Bos taurus]	gi|41059634|gb|AY466327.1|	99.53	0	Litopenaeus vannamei microsatellite TUMXLV9.100 sequence	-	-	-	-
RL-all_c6189	1097	44	8	545.35	146.715	3.71707	1.89417	Up	3.59e-16	7.57e-15	-	8	973	966	0.44	KOG1208/Secondary metabolites biosynthesis, transport and catabolism ;/Dehydrogenases with different specificities (related to short-chain alcohol dehydrogenases)	-	-	-	ko01100//Metabolic pathways;ko00830//Retinol metabolism	gi|110758038|ref|XP_396619.3|	47.42	2.23e-64	PREDICTED: similar to CG7675-PB, isoform B [Apis mellifera]	-	-	-	-	sp|Q8CEE7|RDH13_MOUSE	46.88	1e-57	Retinol dehydrogenase 13
RL-all_c191	1081	44	8	553.422	148.887	3.71707	1.89417	Up	3.59e-16	7.56e-15	-	2	499	498	0.42	KOG0001/Posttranslational modification, protein turnover, chaperones ; General function prediction only ;/Ubiquitin and ubiquitin-like proteins	GO:0031090//organelle membrane;GO:0031981//nuclear lumen;GO:0044444//cytoplasmic part	GO:0005488//binding	GO:0051325//interphase;GO:0044093;GO:0016070//RNA metabolic process;GO:0006974//response to DNA damage stimulus;GO:0043066//negative regulation of apoptosis;GO:0007173//epidermal growth factor receptor signaling pathway;GO:0007050//cell cycle arrest;GO:0043161//proteasomal ubiquitin-dependent protein catabolic process;GO:0002224//toll-like receptor signaling pathway;GO:0007249//I-kappaB kinase/NF…	ko03320//PPAR signaling pathway	gi|260806905|ref|XP_002598324.1|	41.18	1.69e-24	hypothetical protein BRAFLDRAFT_113894 [Branchiostoma floridae]	-	-	-	-	sp|P0CG50|UBC_MOUSE	46.31	2e-24	Polyubiquitin-C
RL-all_c1270	971	44	8	616.116	165.753	3.71707	1.89417	Up	3.59e-16	7.51e-15	-	142	969	828	0.64	KOG3736/Posttranslational modification, protein turnover, chaperones ;/Polypeptide N-acetylgalactosaminyltransferase	GO:0044464//cell part	GO:0008233//peptidase activity;GO:0005488//binding;GO:0016740//transferase activity	GO:0009987//cellular process	ko01100//Metabolic pathways;ko00512//Mucin type O-Glycan biosynthesis	gi|170056941|ref|XP_001864259.1|	53.22	1.24e-66	N-acetyl galactosaminyl transferase 6 [Culex quinquefasciatus]	-	-	-	-	sp|Q6WV16|GALT6_DROME	47.04	3e-55	N-acetylgalactosaminyltransferase 6
RL-all_c704	1904	64	12	457.027	126.796	3.60443	1.84977	Up	3.08e-22	9.59e-21	-	1486	2	1485	0.55	-	-	-	-	-	gi|307188167|gb|EFN72999.1|	23.06	3.25e-17	N-acetylmuramoyl-L-alanine amidase [Camponotus floridanus]	-	-	-	-	-	-	-	-
RL-all_rep_c3738	527	10	2	257.999	76.3503	3.37915	1.75666	Up	2.77e-07	1.07e-06	-	527	303	225	0.59	-	-	-	-	-	gi|297490460|ref|XP_002698349.1|	70.97	2.71e-25	PREDICTED: hypothetical protein [Bos taurus]	gi|41059634|gb|AY466327.1|	98.48	0	Litopenaeus vannamei microsatellite TUMXLV9.100 sequence	-	-	-	-
RL-all_rep_c8889	527	10	2	257.999	76.3503	3.37915	1.75666	Up	2.77e-07	1.08e-06	-	243	527	285	0.59	-	-	-	-	-	gi|118083774|ref|XP_001231536.1|	65.31	1.71e-16	PREDICTED: similar to Ac1147 [Gallus gallus]	gi|41059634|gb|AY466327.1|	99.03	0	Litopenaeus vannamei microsatellite TUMXLV9.100 sequence	-	-	-	-
RL-all_c1396	1009	10	2	134.753	39.8777	3.37915	1.75666	Up	2.77e-07	1.09e-06	-	3	878	876	0.61	KOG3510/Signal transduction mechanisms ;/FOG: Immunoglobulin C-2 Type/fibronectin type III domains	-	-	-	-	gi|198429183|ref|XP_002120790.1|	28.93	3.63e-18	PREDICTED: similar to L1 cell adhesion molecule [Ciona intestinalis]	-	-	-	-	sp|P0C5E4|PTPRQ_MOUSE	34.3	2e-13	Phosphotidylinositol phosphatase PTPRQ
RL-all_rep_c13505	669	10	2	203.237	60.1444	3.37915	1.75666	Up	2.77e-07	1.08e-06	-	642	1	642	0.68	-	-	GO:0016491//oxidoreductase activity;GO:0004871//signal transducer activity	-	-	gi|156358781|ref|XP_001624693.1|	82.5	1.04e-10	predicted protein [Nematostella vectensis]	gi|148728131|gb|EF422366.1|	96.26	4e-42	Neelides sp. YG-2007 28S ribosomal RNA gene, partial sequence	-	-	-	-
RL-all_rep_c13835	654	10	2	207.899	61.5238	3.37915	1.75666	Up	2.77e-07	1.07e-06	-	3	632	630	0.48	KOG0077/Intracellular trafficking, secretion, and vesicular transport ;/Vesicle coat complex COPII, GTPase subunit SAR1	GO:0030133//transport vesicle	GO:0032561//guanyl ribonucleotide binding;GO:0017111//nucleoside-triphosphatase activity	GO:0048079;GO:0008363//larval chitin-based cuticle development;GO:0015031//protein transport;GO:0006996//organelle organization;GO:0009790//embryo development;GO:0031345//negative regulation of cell projection organization	ko04141//Protein processing in endoplasmic reticulum	gi|242024491|ref|XP_002432661.1|	85.49	3.4e-96	GTP-binding protein SAR1B, putative [Pediculus humanus corporis]	gi|83307552|emb|CT033526.1|	87	2e-16	Platynereis dumerilii EST IB0AAA18DF07EM1	sp|Q9CQC9|SAR1B_MOUSE	69.9	5e-76	GTP-binding protein SAR1b
RL-all_rep_c13167	650	40	8	836.712	247.61	3.37915	1.75666	Up	1.94e-13	3.34e-12	-	2	484	483	0.53	KOG0886/Translation, ribosomal structure and biogenesis ;/40S ribosomal protein S2	GO:0030529//ribonucleoprotein complex	GO:0005198//structural molecule activity	GO:0010467//gene expression	ko03010//Ribosome	gi|187179331|ref|NP_001119643.1|	68.11	4.74e-66	ribosomal protein L12 [Acyrthosiphon pisum]	gi|170059826|ref|XM_001865496.1|	90.22	3e-21	Culex quinquefasciatus 60S ribosomal protein L12, mRNA	sp|P23358|RL12_RAT	64.32	2e-62	60S ribosomal protein L12
RL-all_c1298	610	10	2	222.894	65.9616	3.37915	1.75666	Up	2.77e-07	1.09e-06	-	505	2	504	0.5	KOG4013/Inorganic ion transport and metabolism ;/Predicted Cu2+ homeostasis protein CutC	GO:0043231//intracellular membrane-bounded organelle	GO:0046914//transition metal ion binding	GO:0055080//cation homeostasis;GO:0051259//protein oligomerization;GO:0000041//transition metal ion transport	-	gi|47228842|emb|CAG09357.1|	50.41	1.04e-32	unnamed protein product [Tetraodon nigroviridis]	-	-	-	-	sp|Q9NTM9|CUTC_HUMAN	47.32	1e-31	Copper homeostasis protein cutC homolog
RL-all_rep_c12248	606	10	2	224.366	66.397	3.37915	1.75666	Up	2.77e-07	1.07e-06	-	468	112	357	0.5	-	-	-	-	-	-	-	-	-	gi|218526713|gb|EU920969.1|	98	2e-41	Penaeus sp. AT-2008 isolate KCpen 18S ribosomal RNA gene, partial sequence	-	-	-	-
RL-all_c8048	590	10	1	230.45	68.1976	3.37915	1.75666	Up	2.77e-07	1.08e-06	-	513	1	513	0.51	-	-	-	-	-	gi|307173913|gb|EFN64661.1|	35.14	3.42e-06	Tumor protein 63 [Camponotus floridanus]	-	-	-	-	-	-	-	-
RL-all_rep_c11691	564	10	2	241.074	71.3415	3.37915	1.75666	Up	2.77e-07	1.08e-06	-	177	473	297	0.58	-	-	-	-	-	gi|110456474|gb|ABG74714.1|	74.19	3.37e-12	Ac1147-like protein [Diaphorina citri]	gi|41059634|gb|AY466327.1|	99.3	0	Litopenaeus vannamei microsatellite TUMXLV9.100 sequence	-	-	-	-
RL-all_c1558	547	10	2	248.566	73.5587	3.37915	1.75666	Up	2.77e-07	1.08e-06	-	546	1	546	0.52	KOG3699/Signal transduction mechanisms ; Cytoskeleton ;/Cytoskeletal protein Adducin	GO:0043232;GO:0044444//cytoplasmic part;GO:0016020//membrane	GO:0008092//cytoskeletal protein binding;GO:0043169//cation binding	GO:0007411//axon guidance;GO:0031032//actomyosin structure organization;GO:0031023//microtubule organizing center organization;GO:0007293//germarium-derived egg chamber formation;GO:0048134//germ-line cyst formation;GO:0007015//actin filament organization;GO:0007525//somatic muscle development;GO:0007283//spermatogenesis;GO:0007051//spindle organization	-	gi|242013985|ref|XP_002427679.1|	71.84	8.63e-72	hypothetical protein Phum_PHUM335260 [Pediculus humanus corporis]	gi|195382254|ref|XM_002049810.1|	89.16	7e-16	Drosophila virilis GJ21815 (Dvir\GJ21815), mRNA	sp|Q02645|HTS_DROME	71.43	2e-68	Protein hu-li tai shao
RL-all_rep_c11726	515	10	2	264.011	78.1293	3.37915	1.75666	Up	2.77e-07	1.08e-06	-	200	418	219	0.59	-	-	-	-	-	gi|297490465|ref|XP_002698352.1|	65.31	1.81e-22	PREDICTED: hypothetical protein [Bos taurus]	gi|41059634|gb|AY466327.1|	98.59	0	Litopenaeus vannamei microsatellite TUMXLV9.100 sequence	-	-	-	-
RL-all_rep_c11724	459	10	2	296.221	87.6614	3.37915	1.75666	Up	2.77e-07	1.07e-06	-	458	108	351	0.32	-	-	-	-	-	-	-	-	-	-	-	-	-	-	-	-	-
RL-all_rep_c11858	401	10	2	339.066	100.341	3.37915	1.75666	Up	2.77e-07	1.09e-06	-	294	58	237	0.61	-	-	-	-	-	gi|118083774|ref|XP_001231536.1|	65.31	3.14e-16	PREDICTED: similar to Ac1147 [Gallus gallus]	gi|218526713|gb|EU920969.1|	98.26	0	Penaeus sp. AT-2008 isolate KCpen 18S ribosomal RNA gene, partial sequence	-	-	-	-
RL-all_c859	578	10	2	235.235	69.6135	3.37915	1.75666	Up	2.77e-07	1.08e-06	-	434	3	432	0.5	KOG3119/Transcription ;/Basic region leucine zipper transcription factor	GO:0005634//nucleus	GO:0030528//transcription regulator activity;GO:0046983//protein dimerization activity;GO:0042802//identical protein binding;GO:0043566//structure-specific DNA binding	GO:0030097//hemopoiesis;GO:0031325//positive regulation of cellular metabolic process;GO:0006355//regulation of transcription, DNA-dependent;GO:0010604;GO:0030154//cell differentiation;GO:0006950//response to stress	-	gi|156550161|ref|XP_001606194.1|	48.89	6.5e-15	PREDICTED: similar to ovary C/EBPg transcription factor [Nasonia vitripennis]	-	-	-	-	sp|P26801|CEBPG_RAT	69.57	7e-12	CCAAT/enhancer-binding protein gamma
RL-all_rep_c9026	567	10	1	239.798	70.964	3.37915	1.75666	Up	2.77e-07	1.09e-06	-	393	1	393	0.59	-	-	-	-	-	gi|242009491|ref|XP_002425519.1|	54.64	2.49e-16	conserved hypothetical protein [Pediculus humanus corporis]	gi|41059634|gb|AY466327.1|	99.53	0	Litopenaeus vannamei microsatellite TUMXLV9.100 sequence	-	-	-	-
RL-all_rep_c13781	551	10	2	246.762	73.0247	3.37915	1.75666	Up	2.77e-07	1.08e-06	-	269	550	282	0.58	-	-	-	-	-	gi|242009491|ref|XP_002425519.1|	82.98	5.41e-13	conserved hypothetical protein [Pediculus humanus corporis]	gi|41059634|gb|AY466327.1|	98.13	0	Litopenaeus vannamei microsatellite TUMXLV9.100 sequence	-	-	-	-
RL-all_rep_c12554	513	10	2	265.04	78.4339	3.37915	1.75666	Up	2.77e-07	1.08e-06	-	513	157	357	0.43	KOG4516/Energy production and conversion ;/NADH:ubiquinone oxidoreductase, NDUFC2/B14.5B subunit	GO:0044464//cell part	-	-	ko05012//Parkinson's disease;ko05016//Huntington's disease;ko01100//Metabolic pathways;ko00190//Oxidative phosphorylation;ko05010//Alzheimer's disease	gi|241122586|ref|XP_002403590.1|	41.82	3.19e-19	NADH:ubiquinone oxidoreductase, NDUFC2/B14.5B subunit, putative [Ixodes scapularis]	-	-	-	-	-	-	-	-
RL-all_c12	2139	40	8	254.26	75.2437	3.37915	1.75666	Up	1.94e-13	3.34e-12	-	2	1264	1263	0.42	KOG0401/Translation, ribosomal structure and biogenesis ;/Translation initiation factor 4F, ribosome/mRNA-bridging subunit (eIF-4G)	-	-	-	ko03013//RNA transport;ko05416//Viral myocarditis	gi|242005887|ref|XP_002423791.1|	49.87	1.25e-105	eukaryotic translation initiation factor 4 gamma, putative [Pediculus humanus corporis]	-	-	-	-	sp|Q5R7J9|IF4G2_PONAB	44.06	5e-91	Eukaryotic translation initiation factor 4 gamma 2
RL-all_rep_c8596	1355	10	2	100.344	29.6949	3.37915	1.75666	Up	2.77e-07	1.07e-06	-	853	53	801	0.49	KOG0203/Inorganic ion transport and metabolism ;/Na+/K+ ATPase, alpha subunit	GO:0031224//intrinsic to membrane	GO:0042625//ATPase activity, coupled to transmembrane movement of ions;GO:0022890//inorganic cation transmembrane transporter activity;GO:0032559	GO:0009206;GO:0006812//cation transport	ko04978//Mineral absorption;ko04961//Endocrine and other factor-regulated calcium reabsorption;ko04974//Protein digestion and absorption;ko04970//Salivary secretion;ko04973//Carbohydrate digestion and absorption;ko04972//Pancreatic secretion;ko04976//Bile secretion;ko04260//Cardiac muscle contraction;ko04971//Gastric acid secretion;ko04960//Aldosterone-regulated sodium reabsorption;ko04964//Proxi…	gi|157690439|gb|ABV65906.1|	89.71	0	sodium/potassium-transporting ATPase subunit alpha [Penaeus monodon]	gi|157690438|gb|EF672699.1|	97.64	0	Penaeus monodon sodium/potassium-transporting ATPase subunit alpha mRNA, complete cds	sp|P13607|ATNA_DROME	88.48	0	Sodium/potassium-transporting ATPase subunit alpha
RL-all_c76	1145	10	2	118.747	35.1411	3.37915	1.75666	Up	2.77e-07	1.08e-06	-	1	1143	1143	0.49	KOG1799/Nucleotide transport and metabolism ;/Dihydropyrimidine dehydrogenase	GO:0044444//cytoplasmic part	GO:0043169//cation binding;GO:0051536//iron-sulfur cluster binding;GO:0016628//oxidoreductase activity, acting on the CH-CH group of donors, NAD or NADP as acceptor;GO:0004152//dihydroorotate dehydrogenase activity;GO:0042802//identical protein binding;GO:0000166//nucleotide binding;GO:0050662//coenzyme binding	GO:0006144//purine base metabolic process;GO:0019856//pyrimidine base biosynthetic process;GO:0009174;GO:0046104//thymidine metabolic process;GO:0006208//pyrimidine base catabolic process	ko00770//Pantothenate and CoA biosynthesis;ko00240//Pyrimidine metabolism;ko00983//Drug metabolism - other enzymes;ko01100//Metabolic pathways;ko00410//beta-Alanine metabolism	gi|260821394|ref|XP_002606018.1|	73.49	1.54e-172	hypothetical protein BRAFLDRAFT_129513 [Branchiostoma floridae]	gi|291244573|ref|XM_002742124.1|	87.64	2e-14	PREDICTED: Saccoglossus kowalevskii dihydropyrimidine dehydrogenase-like (LOC100374659), mRNA	sp|Q6NYG8|DPYD_DANRE	75	1e-164	Dihydropyrimidine dehydrogenase [NADP+]
RL-all_c339	1141	40	8	476.654	141.057	3.37915	1.75666	Up	1.94e-13	3.33e-12	-	1	528	528	0.39	-	-	-	-	-	-	-	-	-	-	-	-	-	-	-	-	-
RL-all_c1273	1095	10	2	124.17	36.7457	3.37915	1.75666	Up	2.77e-07	1.08e-06	-	3	512	510	0.41	KOG3106/Intracellular trafficking, secretion, and vesicular transport ;/ER lumen protein retaining receptor	GO:0005626//insoluble fraction;GO:0031224//intrinsic to membrane;GO:0031090//organelle membrane;GO:0044431//Golgi apparatus part	GO:0046923//ER retention sequence binding;GO:0004871//signal transducer activity	GO:0015031//protein transport	ko05110//Vibrio cholerae infection	gi|260817495|ref|XP_002603622.1|	85.29	9.39e-47	hypothetical protein BRAFLDRAFT_115449 [Branchiostoma floridae]	gi|241698602|ref|XM_002413080.1|	80.97	5e-15	Ixodes scapularis ER lumen protein retaining receptor, putative, mRNA	sp|Q5XHA2|ERD21_XENTR	81.13	2e-46	ER lumen protein retaining receptor 1
RL-all_c230	1019	10	2	133.43	39.4864	3.37915	1.75666	Up	2.77e-07	1.07e-06	-	724	479	246	0.35	-	-	-	-	-	-	-	-	-	-	-	-	-	-	-	-	-
RL-all_c1088	960	10	2	141.631	41.9131	3.37915	1.75666	Up	2.77e-07	1.07e-06	-	2	832	831	0.58	KOG0443/Cytoskeleton ;/Actin regulatory proteins (gelsolin/villin family)	-	-	-	ko04666//Fc gamma R-mediated phagocytosis;ko04810//Regulation of actin cytoskeleton	gi|189237843|ref|XP_974681.2|	45.73	4.4e-54	PREDICTED: similar to villin [Tribolium castaneum]	-	-	-	-	sp|Q27319|GELS_HOMAM	45.26	6e-39	Gelsolin, cytoplasmic
RL-all_c1324	946	10	1	143.727	42.5334	3.37915	1.75666	Up	2.77e-07	1.09e-06	-	945	1	945	0.61	KOG3656/General function prediction only ;/FOG: 7 transmembrane receptor	-	-	-	ko04020//Calcium signaling pathway;ko04080//Neuroactive ligand-receptor interaction	gi|195056275|ref|XP_001995037.1|	32.62	7.39e-27	GH22858 [Drosophila grimshawi]	-	-	-	-	sp|P30549|NK2R_MOUSE	28.95	3e-09	Substance-K receptor
RL-all_c6427	944	10	2	144.031	42.6235	3.37915	1.75666	Up	2.77e-07	1.09e-06	-	944	3	942	0.65	-	-	-	-	-	-	-	-	-	-	-	-	-	-	-	-	-
RL-all_c1457	915	10	2	148.596	43.9744	3.37915	1.75666	Up	2.77e-07	1.09e-06	-	915	439	477	0.5	-	-	-	-	-	gi|156543706|ref|XP_001605693.1|	40.74	5.67e-14	PREDICTED: similar to conserved hypothetical protein [Nasonia vitripennis]	gi|156543705|ref|XM_001605643.1|	89.47	6e-05	PREDICTED: Nasonia vitripennis similar to conserved hypothetical protein (LOC100122091), mRNA	-	-	-	-
RL-all_c1480	901	10	2	150.905	44.6577	3.37915	1.75666	Up	2.77e-07	1.08e-06	-	820	194	627	0.59	-	-	-	-	-	gi|158291279|ref|XP_312809.4|	38.57	1.05e-18	AGAP003123-PA [Anopheles gambiae str. PEST]	-	-	-	-	-	-	-	-
RL-all_c1461	845	10	2	160.906	47.6173	3.37915	1.75666	Up	2.77e-07	1.08e-06	-	844	2	843	0.61	KOG1097/Nucleotide transport and metabolism ;/Adenine deaminase/adenosine deaminase	GO:0043231//intracellular membrane-bounded organelle;GO:0044421//extracellular region part	GO:0016814//hydrolase activity, acting on carbon-nitrogen (but not peptide) bonds, in cyclic amidines;GO:0046914//transition metal ion binding;GO:0001948//glycoprotein binding;GO:0042802//identical protein binding;GO:0001664//G-protein-coupled receptor binding	GO:0046085//adenosine metabolic process;GO:0032501//multicellular organismal process	ko00230//Purine metabolism;ko05340//Primary immunodeficiency;ko01100//Metabolic pathways	gi|260803505|ref|XP_002596630.1|	52.94	9.55e-80	hypothetical protein BRAFLDRAFT_219059 [Branchiostoma floridae]	gi|149591361|ref|XM_001510808.1|	83.33	9e-07	PREDICTED: Ornithorhynchus anatinus hypothetical protein LOC100079941 (LOC100079941), mRNA	sp|Q5RC46|CECR1_PONAB	53.7	9e-80	Adenosine deaminase CECR1
RL-all_rep_c11750	777	10	2	174.988	51.7845	3.37915	1.75666	Up	2.77e-07	1.09e-06	-	136	744	609	0.6	KOG0381/General function prediction only ;/HMG box-containing protein	GO:0043231//intracellular membrane-bounded organelle;GO:0005694//chromosome	GO:0030528//transcription regulator activity;GO:0003677//DNA binding;GO:0016491//oxidoreductase activity;GO:0005515//protein binding	GO:0016568//chromatin modification;GO:0002759;GO:0006357//regulation of transcription from RNA polymerase II promoter;GO:0051099//positive regulation of binding;GO:0007444//imaginal disc development;GO:0007389//pattern specification process	ko03410//Base excision repair	gi|189236107|ref|XP_973934.2|	55.26	9.64e-50	PREDICTED: similar to High mobility group protein DSP1 (Protein dorsal switch 1) [Tribolium castaneum]	gi|312190934|gb|HQ228174.1|	99.61	0	Litopenaeus vannamei HMGBa mRNA, complete cds	sp|Q24537|HMG2_DROME	53.38	3e-49	High mobility group protein DSP1
RL-all_c8173	732	10	2	185.745	54.968	3.37915	1.75666	Up	2.77e-07	1.07e-06	-	1	732	732	0.53	KOG0652/Posttranslational modification, protein turnover, chaperones ;/26S proteasome regulatory complex, ATPase RPT5	GO:0005838//proteasome regulatory particle	GO:0070011;GO:0042623//ATPase activity, coupled;GO:0032559	GO:0009057//macromolecule catabolic process;GO:0019538//protein metabolic process	ko03050//Proteasome	gi|156553813|ref|XP_001604886.1|	96.72	7.74e-130	PREDICTED: similar to 26S protease regulatory subunit 6a [Nasonia vitripennis]	gi|291384963|ref|XM_002709095.1|	83.5	4e-70	PREDICTED: Oryctolagus cuniculus proteasome 26S ATPase subunit 3 (LOC100354000), mRNA	sp|Q63569|PRS6A_RAT	91.8	3e-125	26S protease regulatory subunit 6A
RL-all_c1268	723	10	2	188.058	55.6523	3.37915	1.75666	Up	2.77e-07	1.08e-06	-	722	273	450	0.45	-	-	-	-	-	gi|156539833|ref|XP_001600606.1|	27.18	8.11e-07	PREDICTED: similar to ENSANGP00000020083, partial [Nasonia vitripennis]	-	-	-	-	-	-	-	-
RL-all_rep_c13878	702	10	2	193.683	57.3171	3.37915	1.75666	Up	2.77e-07	1.08e-06	-	547	287	261	0.52	-	-	-	-	ko05100//Bacterial invasion of epithelial cells;ko04670//Leukocyte transendothelial migration;ko04510//Focal adhesion;ko05110//Vibrio cholerae infection;ko04145//Phagosome;ko05131//Shigellosis;ko05414//Dilated cardiomyopathy;ko04530//Tight junction;ko05130//Pathogenic Escherichia coli infection;ko04745//Phototransduction - fly;ko04810//Regulation of actin cytoskeleton;ko05416//Viral myocarditis;k…	gi|60360292|dbj|BAD90390.1|	79.63	1.81e-16	mFLJ00348 protein [Mus musculus]	gi|218526713|gb|EU920969.1|	98.87	0	Penaeus sp. AT-2008 isolate KCpen 18S ribosomal RNA gene, partial sequence	sp|Q5DU56|NLRC3_MOUSE	82.76	2e-07	Protein NLRC3
RL-all_rep_c8903	638	10	1	213.112	63.0668	3.37915	1.75666	Up	2.77e-07	1.08e-06	-	589	80	510	0.5	KOG3916/Carbohydrate transport and metabolism ;/UDP-Gal:glucosylceramide beta-1,4-galactosyltransferase	-	GO:0016757//transferase activity, transferring glycosyl groups	-	ko00052//Galactose metabolism;ko00601//Glycosphingolipid biosynthesis - lacto and neolacto series;ko00514//Other types of O-glycan biosynthesis;ko00513//Various types of N-glycan biosynthesis;ko00533//Glycosaminoglycan biosynthesis - keratan sulfate;ko00510//N-Glycan biosynthesis;ko01100//Metabolic pathways;ko00600//Sphingolipid metabolism;ko00512//Mucin type O-Glycan biosynthesis	gi|241322783|ref|XP_002408160.1|	58.33	5.82e-13	beta-1,4-galactosyltransferase, putative [Ixodes scapularis]	-	-	-	-	sp|Q80WN7|B4GT4_CRIGR	55.56	3e-11	Beta-1,4-galactosyltransferase 4
RL-all_c1863	615	10	2	221.082	65.4254	3.37915	1.75666	Up	2.77e-07	1.09e-06	-	1	615	615	0.53	KOG4338/Lipid transport and metabolism ;/Predicted lipoprotein	-	-	-	-	gi|198436627|ref|XP_002124291.1|	36.27	2.87e-30	PREDICTED: similar to GF22784 [Ciona intestinalis]	-	-	-	-	sp|Q6RG02|VIT_FENME	29.35	7e-19	Vitellogenin
RL-all_c1333	605	10	1	224.737	66.5068	3.37915	1.75666	Up	2.77e-07	1.07e-06	-	68	220	153	0.34	-	-	-	-	-	-	-	-	-	-	-	-	-	-	-	-	-
RL-all_c583	600	10	2	226.609	67.061	3.37915	1.75666	Up	2.77e-07	1.08e-06	-	3	443	441	0.44	KOG2792/Energy production and conversion ;/Putative cytochrome C oxidase assembly protein	-	-	GO:0019725//cellular homeostasis	-	gi|125984362|ref|XP_001355945.1|	62.3	1.29e-55	GA21389 [Drosophila pseudoobscura pseudoobscura]	gi|113194944|gb|AE014134.5|	88.24	3e-09	Drosophila melanogaster chromosome 2L, complete sequence	sp|O75880|SCO1_HUMAN	58.33	3e-48	Protein SCO1 homolog, mitochondrial
RL-all_c947	600	10	2	226.609	67.061	3.37915	1.75666	Up	2.77e-07	1.09e-06	-	83	598	516	0.39	-	-	-	-	-	-	-	-	-	-	-	-	-	-	-	-	-
RL-all_rep_c13211	594	10	2	228.898	67.7384	3.37915	1.75666	Up	2.77e-07	1.07e-06	-	593	309	285	0.53	-	-	GO:0000166//nucleotide binding	-	ko05100//Bacterial invasion of epithelial cells;ko04670//Leukocyte transendothelial migration;ko04510//Focal adhesion;ko05110//Vibrio cholerae infection;ko04145//Phagosome;ko05131//Shigellosis;ko05414//Dilated cardiomyopathy;ko04530//Tight junction;ko05130//Pathogenic Escherichia coli infection;ko04745//Phototransduction - fly;ko04810//Regulation of actin cytoskeleton;ko05416//Viral myocarditis;k…	gi|84579145|dbj|BAE73006.1|	68.89	1.49e-09	hypothetical protein [Macaca fascicularis]	gi|218526713|gb|EU920969.1|	99.49	0	Penaeus sp. AT-2008 isolate KCpen 18S ribosomal RNA gene, partial sequence	-	-	-	-
RL-all_rep_c14239	582	10	2	233.618	69.135	3.37915	1.75666	Up	2.77e-07	1.07e-06	-	382	5	378	0.59	-	-	-	-	-	gi|242009491|ref|XP_002425519.1|	54.46	1.42e-17	conserved hypothetical protein [Pediculus humanus corporis]	gi|41059634|gb|AY466327.1|	99.53	0	Litopenaeus vannamei microsatellite TUMXLV9.100 sequence	-	-	-	-
RL-all_c7986	574	10	2	236.874	70.0986	3.37915	1.75666	Up	2.77e-07	1.07e-06	-	563	3	561	0.52	KOG1205/Secondary metabolites biosynthesis, transport and catabolism ;/Predicted dehydrogenase	-	-	-	-	gi|195445127|ref|XP_002070185.1|	39.34	2.65e-13	GK11168 [Drosophila willistoni]	-	-	-	-	sp|Q9Y140|DHRS7_DROME	42.62	2e-12	Dehydrogenase/reductase SDR family protein 7-like
RL-all_rep_c8859	563	10	2	241.502	71.4682	3.37915	1.75666	Up	2.77e-07	1.07e-06	-	175	561	387	0.58	-	-	-	-	-	gi|242009491|ref|XP_002425519.1|	54.64	2.5e-16	conserved hypothetical protein [Pediculus humanus corporis]	gi|41059634|gb|AY466327.1|	99.53	0	Litopenaeus vannamei microsatellite TUMXLV9.100 sequence	-	-	-	-
RL-all_rep_c14089	563	10	2	241.502	71.4682	3.37915	1.75666	Up	2.77e-07	1.08e-06	-	245	562	318	0.58	-	-	-	-	-	gi|242009491|ref|XP_002425519.1|	48.51	2.39e-22	conserved hypothetical protein [Pediculus humanus corporis]	gi|218526713|gb|EU920969.1|	99.02	1e-159	Penaeus sp. AT-2008 isolate KCpen 18S ribosomal RNA gene, partial sequence	-	-	-	-
RL-all_rep_c14013	560	40	8	971.183	287.404	3.37915	1.75666	Up	1.94e-13	3.35e-12	-	289	2	288	0.59	-	-	-	-	-	gi|118083774|ref|XP_001231536.1|	65.31	5.73e-16	PREDICTED: similar to Ac1147 [Gallus gallus]	gi|41059634|gb|AY466327.1|	99.06	0	Litopenaeus vannamei microsatellite TUMXLV9.100 sequence	-	-	-	-
RL-all_c8160	557	10	2	244.103	72.238	3.37915	1.75666	Up	2.77e-07	1.08e-06	-	557	3	555	0.73	-	-	-	-	-	gi|156358781|ref|XP_001624693.1|	82.5	6.83e-11	predicted protein [Nematostella vectensis]	gi|148728131|gb|EF422366.1|	96.26	4e-42	Neelides sp. YG-2007 28S ribosomal RNA gene, partial sequence	-	-	-	-
RL-all_rep_c12577	557	10	2	244.103	72.238	3.37915	1.75666	Up	2.77e-07	1.09e-06	-	15	557	543	0.5	KOG0182/Posttranslational modification, protein turnover, chaperones ;/20S proteasome, regulatory subunit alpha type PSMA6/SCL1	GO:0034399//nuclear periphery;GO:0005839//proteasome core complex;GO:0030016//myofibril;GO:0030529//ribonucleoprotein complex	GO:0004175//endopeptidase activity;GO:0032555;GO:0003676//nucleic acid binding;GO:0008134//transcription factor binding	GO:0043161//proteasomal ubiquitin-dependent protein catabolic process;GO:0051091//positive regulation of sequence-specific DNA binding transcription factor activity;GO:0051320//S phase;GO:0007050//cell cycle arrest;GO:0051439//regulation of ubiquitin-protein ligase activity involved in mitotic cell cycle;GO:0006520//cellular amino acid metabolic process;GO:0006915//apoptosis;GO:0030330//DNA damag…	ko03050//Proteasome	gi|260831346|ref|XP_002610620.1|	74.72	5.67e-74	hypothetical protein BRAFLDRAFT_260512 [Branchiostoma floridae]	gi|112421750|gb|BT028487.1|	89.01	3e-18	Gasterosteus aculeatus clone CNB226-G06 mRNA sequence	sp|P60901|PSA6_RAT	73.03	3e-73	Proteasome subunit alpha type-6
RL-all_rep_c8695	553	10	2	245.869	72.7606	3.37915	1.75666	Up	2.77e-07	1.09e-06	-	354	1	354	0.58	-	-	-	-	-	gi|297490465|ref|XP_002698352.1|	39.08	5.31e-16	PREDICTED: hypothetical protein [Bos taurus]	gi|41059634|gb|AY466327.1|	99.53	0	Litopenaeus vannamei microsatellite TUMXLV9.100 sequence	-	-	-	-
RL-all_rep_c12888	540	10	2	251.788	74.5122	3.37915	1.75666	Up	2.77e-07	1.08e-06	-	317	3	315	0.58	-	-	-	-	-	gi|242009491|ref|XP_002425519.1|	46.27	1.4e-18	conserved hypothetical protein [Pediculus humanus corporis]	gi|71726260|gb|DQ079766.1|	94.46	0	Penaeus semisulcatus voucher KC1269 18S ribosomal RNA gene, partial sequence	-	-	-	-
RL-all_c888	519	10	2	261.976	77.5272	3.37915	1.75666	Up	2.77e-07	1.09e-06	-	1	519	519	0.55	KOG1362/Lipid transport and metabolism ;/Choline transporter-like protein	-	-	-	-	gi|189234930|ref|XP_971266.2|	47.54	1.64e-31	PREDICTED: similar to ctl2 [Tribolium castaneum]	-	-	-	-	sp|Q9VAP3|CTLH2_DROME	41.18	1e-23	CTL-like protein 2
RL-all_c1502	501	10	2	271.388	80.3126	3.37915	1.75666	Up	2.77e-07	1.08e-06	-	176	499	324	0.59	-	-	-	-	-	gi|118083774|ref|XP_001231536.1|	65.31	4.19e-16	PREDICTED: similar to Ac1147 [Gallus gallus]	gi|41059634|gb|AY466327.1|	99.53	0	Litopenaeus vannamei microsatellite TUMXLV9.100 sequence	-	-	-	-
RL-all_c7976	465	10	2	292.399	86.5303	3.37915	1.75666	Up	2.77e-07	1.08e-06	-	465	142	324	0.51	KOG1751/Translation, ribosomal structure and biogenesis ;/60s ribosomal protein L23	GO:0015934//large ribosomal subunit	GO:0003676//nucleic acid binding;GO:0000166//nucleotide binding;GO:0005198//structural molecule activity	GO:0010467//gene expression;GO:0009987//cellular process	ko03010//Ribosome	gi|193690532|ref|XP_001942614.1|	66.67	1.08e-32	PREDICTED: similar to ribosomal protein L23A [Acyrthosiphon pisum]	gi|327276590|ref|XM_003223005.1|	83.65	2e-09	PREDICTED: Anolis carolinensis 60S ribosomal protein L23a-like (LOC100557506), mRNA	sp|O74391|RL25B_SCHPO	60.94	1e-21	60S ribosomal protein L25-B
RL-all_rep_c12123	439	40	8	1238.87	366.62	3.37915	1.75666	Up	1.94e-13	3.33e-12	-	1	357	357	0.56	KOG2806/Carbohydrate transport and metabolism ;/Chitinase	-	GO:0003824//catalytic activity	GO:0008152//metabolic process	ko00520//Amino sugar and nucleotide sugar metabolism	gi|89258153|gb|ABD65299.1|	97.89	2.1e-54	ENSANGP00000021035-like [Litopenaeus vannamei]	gi|89258152|gb|DQ398565.1|	96.46	0	Litopenaeus vannamei ENSANGP00000021035-like mRNA, partial cds	-	-	-	-
RL-all_rep_c13400	327	10	1	415.797	123.048	3.37915	1.75666	Up	2.77e-07	1.07e-06	-	1	327	327	0.48	-	-	-	-	-	-	-	-	-	-	-	-	-	-	-	-	-
RL-all_c1907	310	10	2	438.599	129.795	3.37915	1.75666	Up	2.77e-07	1.08e-06	-	51	242	192	0.47	-	-	-	-	-	-	-	-	-	-	-	-	-	-	-	-	-
RL-all_c1370	676	10	2	201.133	59.5216	3.37915	1.75666	Up	2.77e-07	1.07e-06	-	2	226	225	0.33	-	-	-	-	-	-	-	-	-	-	-	-	-	-	-	-	-
RL-all_c532	650	10	2	209.178	61.9024	3.37915	1.75666	Up	2.77e-07	1.08e-06	-	592	77	516	0.54	KOG1176/Lipid transport and metabolism ;/Acyl-CoA synthetase	-	-	-	ko00592//alpha-Linolenic acid metabolism;ko00940//Phenylpropanoid biosynthesis;ko00360//Phenylalanine metabolism;ko00130//Ubiquinone and other terpenoid-quinone biosynthesis;ko01100//Metabolic pathways;ko01110//Biosynthesis of secondary metabolites	gi|195995801|ref|XP_002107769.1|	50.75	6.65e-37	hypothetical protein TRIADDRAFT_20283 [Trichoplax adhaerens]	gi|332835026|ref|XM_001146649.2|	100	7e-07	PREDICTED: Pan troglodytes acyl-CoA synthetase long-chain family member 5, transcript variant 10 (ACSL5), mRNA	sp|Q84P21|4CLL5_ARATH	47.89	1e-33	4-coumarate--CoA ligase-like 5
RL-all_rep_c8309	570	200	40	4770.72	1411.81	3.37915	1.75666	Up	1.68e-61	7.78e-60	-	395	147	249	0.59	-	-	-	-	-	gi|118083774|ref|XP_001231536.1|	65.31	9.38e-17	PREDICTED: similar to Ac1147 [Gallus gallus]	gi|41059634|gb|AY466327.1|	99.53	0	Litopenaeus vannamei microsatellite TUMXLV9.100 sequence	-	-	-	-
RL-all_c8165	560	10	2	242.796	71.8511	3.37915	1.75666	Up	2.77e-07	1.07e-06	-	200	559	360	0.58	-	-	-	-	-	gi|297490460|ref|XP_002698349.1|	66.67	2e-16	PREDICTED: hypothetical protein [Bos taurus]	gi|41059634|gb|AY466327.1|	98.82	0	Litopenaeus vannamei microsatellite TUMXLV9.100 sequence	-	-	-	-
RL-all_rep_c12541	463	10	2	293.662	86.9041	3.37915	1.75666	Up	2.77e-07	1.08e-06	-	422	33	390	0.47	-	-	-	-	-	-	-	-	-	-	-	-	-	-	-	-	-
RL-all_rep_c12436	1901	180	36	1287.42	380.988	3.37915	1.75666	Up	1.8e-55	8.29e-54	-	1319	138	1182	0.48	-	-	-	-	ko04916//Melanogenesis;ko00740//Riboflavin metabolism;ko01100//Metabolic pathways;ko00950//Isoquinoline alkaloid biosynthesis;ko00350//Tyrosine metabolism;ko00965//Betalain biosynthesis;ko01110//Biosynthesis of secondary metabolites	gi|7414468|emb|CAB85965.1|	93.65	0	hemocyanin [Litopenaeus vannamei]	gi|7414467|emb|AJ250830.1|	100	7e-28	Penaeus vannamei partial mRNA for hemocyanin (hemo gene)	sp|P80096|HCYC_PANIN	66.75	0	Hemocyanin C chain
RL-all_rep_c12453	1714	79	16	634.612	187.802	3.37915	1.75666	Up	1.34e-25	4.66e-24	-	1713	1	1713	0.68	KOG1516/General function prediction only ;/Carboxylesterase and related proteins	-	GO:0016787//hydrolase activity	GO:0042221//response to chemical stimulus;GO:0009987//cellular process;GO:0008152//metabolic process	ko00983//Drug metabolism - other enzymes	gi|156541966|ref|XP_001599255.1|	48.22	1.25e-76	PREDICTED: similar to juvenile hormone esterase [Nasonia vitripennis]	gi|260832669|ref|XM_002611234.1|	87.3	7e-06	Branchiostoma floridae hypothetical protein, mRNA	sp|P14943|EST2_RABIT	43.85	2e-59	Liver carboxylesterase 2
RL-all_c350	1697	80	16	640.969	189.683	3.37915	1.75666	Up	1.34e-25	4.65e-24	-	2	1651	1650	0.56	-	-	-	-	-	gi|221128431|ref|XP_002154049.1|	25.14	9.66e-26	PREDICTED: hypothetical protein [Hydra magnipapillata]	-	-	-	-	sp|Q552Z6|GTPA_DICDI	28.81	4e-07	GTP-binding protein A
RL-all_rep_c8389	1080	120	24	1510.73	447.073	3.37915	1.75666	Up	1.06e-37	4.44e-36	-	1078	2	1077	0.59	KOG1579/Amino acid transport and metabolism ;/Homocysteine S-methyltransferase	GO:0032991//macromolecular complex	GO:0046872//metal ion binding;GO:0005515//protein binding;GO:0008172//S-methyltransferase activity	GO:0000097//sulfur amino acid biosynthetic process	ko00260//Glycine, serine and threonine metabolism;ko00270//Cysteine and methionine metabolism;ko01100//Metabolic pathways	gi|156402856|ref|XP_001639806.1|	57.59	1.14e-105	predicted protein [Nematostella vectensis]	gi|149572616|ref|XM_001517810.1|	87.84	3e-10	PREDICTED: Ornithorhynchus anatinus similar to betaine homocysteine methyl transferase (LOC100088098), mRNA	sp|Q5XGM3|BHMT1_XENLA	60.37	2e-103	Betaine--homocysteine S-methyltransferase 1
RL-all_c220	1039	10	2	130.862	38.7263	3.37915	1.75666	Up	2.77e-07	1.07e-06	-	614	3	612	0.49	KOG0712/Posttranslational modification, protein turnover, chaperones ;/Molecular chaperone (DnaJ superfamily)	GO:0000267//cell fraction	GO:0005515//protein binding	GO:0008283//cell proliferation;GO:0009987//cellular process	ko04141//Protein processing in endoplasmic reticulum	gi|115734741|ref|XP_001197989.1|	56.76	5.02e-100	PREDICTED: similar to DnaJ (Hsp40) homolog, subfamily A, member 2 [Strongylocentrotus purpuratus]	gi|288783155|dbj|AK344968.1|	96.97	7e-05	Sus scrofa mRNA, clone:ITT010024G11, expressed in small intestine	sp|Q2HJ94|DNJA2_BOVIN	59.02	2e-89	DnaJ homolog subfamily A member 2
RL-all_c1081	935	10	2	145.418	43.0338	3.37915	1.75666	Up	2.77e-07	1.08e-06	-	2	808	807	0.57	-	-	-	-	-	-	-	-	-	-	-	-	-	-	-	-	-
RL-all_rep_c8600	839	10	2	162.057	47.9578	3.37915	1.75666	Up	2.77e-07	1.09e-06	-	3	536	534	0.52	KOG3660/Signal transduction mechanisms ;/Sodium-neurotransmitter symporter	GO:0016021//integral to membrane	GO:0015171//amino acid transmembrane transporter activity;GO:0015293//symporter activity	GO:0006865//amino acid transport	-	gi|110749044|ref|XP_001121271.1|	46.01	1.43e-35	PREDICTED: similar to CG3252-PA [Apis mellifera]	-	-	-	-	sp|Q29GB8|NAAT1_DROPS	35.93	4e-33	Sodium-dependent nutrient amino acid transporter 1
RL-all_c1221	823	10	2	165.207	48.8901	3.37915	1.75666	Up	2.77e-07	1.07e-06	-	1	708	708	0.6	KOG0070/Intracellular trafficking, secretion, and vesicular transport ;/GTP-binding ADP-ribosylation factor Arf1	GO:0044464//cell part	GO:0032561//guanyl ribonucleotide binding	-	-	gi|292807621|gb|ADE42874.1|	75.8	1.56e-63	ADP-ribosylation factor [Marsupenaeus japonicus]	gi|332812138|ref|XM_001145129.2|	86.58	7e-29	PREDICTED: Pan troglodytes ADP-ribosylation factor 1-like, transcript variant 13 (LOC739225), mRNA	sp|P22274|ARF_CANAL	57.32	2e-47	ADP-ribosylation factor
RL-all_c1500	681	10	2	199.656	59.0846	3.37915	1.75666	Up	2.77e-07	1.08e-06	-	3	497	495	0.58	KOG1285/Secondary metabolites biosynthesis, transport and catabolism ;/Beta, beta-carotene 15,15'-dioxygenase and related enzymes	-	GO:0016702//oxidoreductase activity, acting on single donors with incorporation of molecular oxygen, incorporation of two atoms of oxygen	GO:0006629//lipid metabolic process	ko01100//Metabolic pathways;ko00830//Retinol metabolism	gi|307195650|gb|EFN77492.1|	42.71	2.34e-31	Beta,beta-carotene 15,15'-monooxygenase [Harpegnathos saltator]	-	-	-	-	sp|Q9JJS6|BCDO1_MOUSE	50	2e-26	Beta,beta-carotene 15,15'-monooxygenase
RL-all_c7360	666	10	2	204.153	60.4153	3.37915	1.75666	Up	2.77e-07	1.08e-06	-	302	75	228	0.57	-	-	-	-	-	gi|291415306|ref|XP_002723895.1|	73.33	1.49e-17	PREDICTED: hypothetical protein [Oryctolagus cuniculus]	gi|5825422|gb|AF124597.1|AF124597	98.77	0	Penaeus vannamei 18S ribosomal RNA, partial sequence; internal transcribed spacer 1, 5.8S ribosomal RNA, internal transcribed spacer 2, and 28S ribosomal RNA, complete sequence; intergenic spacer region, partial sequence	-	-	-	-
RL-all_rep_c8639	665	10	2	204.46	60.5062	3.37915	1.75666	Up	2.77e-07	1.07e-06	-	47	664	618	0.46	KOG0177/Posttranslational modification, protein turnover, chaperones ;/20S proteasome, regulatory subunit beta type PSMB2/PRE1	GO:0000502//proteasome complex	GO:0004175//endopeptidase activity	-	ko03050//Proteasome	gi|91086657|ref|XP_967917.1|	59.09	5.53e-65	PREDICTED: similar to proteasome beta 2 subunit-like protein [Tribolium castaneum]	gi|262401168|gb|FJ774766.1|	81.22	5e-17	Scylla paramamosain proteasome beta 2 subunit-like protein-like protein mRNA, partial cds	sp|Q5E9K0|PSB2_BOVIN	52.82	8e-54	Proteasome subunit beta type-2
RL-all_rep_c8792	656	10	2	207.265	61.3363	3.37915	1.75666	Up	2.77e-07	1.07e-06	-	94	654	561	0.45	-	-	-	-	-	gi|260792862|ref|XP_002591433.1|	34.95	3.66e-22	hypothetical protein BRAFLDRAFT_119260 [Branchiostoma floridae]	-	-	-	-	sp|Q9U943|APLP_LOCMI	52.94	4e-10	Apolipophorins
RL-all_rep_c11662	653	10	2	208.217	61.6181	3.37915	1.75666	Up	2.77e-07	1.09e-06	-	651	271	381	0.4	KOG4107/Signal transduction mechanisms ;/MP1 adaptor interacting protein P14	GO:0005764//lysosome;GO:0031902//late endosome membrane	GO:0005488//binding	GO:0009967//positive regulation of signal transduction;GO:0000165//MAPKKK cascade;GO:0040007//growth;GO:0043200//response to amino acid stimulus;GO:0008104//protein localization	-	gi|307205440|gb|EFN83772.1|	68.55	1.27e-42	Mitogen-activated protein-binding protein-interacting protein [Harpegnathos saltator]	-	-	-	-	sp|Q9Y2Q5|LTOR2_HUMAN	72	2e-41	Ragulator complex protein LAMTOR2
RL-all_rep_c12518	648	40	8	839.294	248.374	3.37915	1.75666	Up	1.94e-13	3.34e-12	-	3	647	645	0.48	KOG1695/Posttranslational modification, protein turnover, chaperones ;/Glutathione S-transferase	-	GO:0005515//protein binding;GO:0016765//transferase activity, transferring alkyl or aryl (other than methyl) groups	GO:0006790//sulfur compound metabolic process;GO:0001885//endothelial cell development;GO:0048545//response to steroid hormone stimulus	ko00980//Metabolism of xenobiotics by cytochrome P450;ko00480//Glutathione metabolism;ko00982//Drug metabolism - cytochrome P450	gi|229366462|gb|ACQ58211.1|	62.92	7.89e-70	Glutathione S-transferase Mu 3 [Anoplopoma fimbria]	gi|139949209|ref|NM_001083772.1|	86.05	2e-10	Bos taurus glutathione S-transferase mu 1 (GSTM1), mRNA	sp|P21266|GSTM3_HUMAN	59.89	6e-58	Glutathione S-transferase Mu 3
RL-all_rep_c8606	626	10	2	217.197	64.2757	3.37915	1.75666	Up	2.77e-07	1.08e-06	-	452	3	450	0.57	-	-	-	-	-	gi|297490460|ref|XP_002698349.1|	66.67	2.59e-16	PREDICTED: hypothetical protein [Bos taurus]	gi|41059634|gb|AY466327.1|	99.53	0	Litopenaeus vannamei microsatellite TUMXLV9.100 sequence	-	-	-	-
RL-all_rep_c8807	622	10	2	218.594	64.6891	3.37915	1.75666	Up	2.77e-07	1.09e-06	-	500	126	375	0.46	KOG1639/Lipid transport and metabolism ;/Steroid reductase required for elongation of the very long chain fatty acids	GO:0044464//cell part	-	-	ko01040//Biosynthesis of unsaturated fatty acids	gi|291224755|ref|XP_002732370.1|	64.71	1.55e-54	PREDICTED: steroid Alpha ReducTase family member (art-1)-like [Saccoglossus kowalevskii]	gi|195337252|ref|XM_002035207.1|	87.69	2e-07	Drosophila sechellia GM14597 (Dsec\GM14597), mRNA	sp|Q64232|TECR_RAT	56.2	2e-34	Trans-2,3-enoyl-CoA reductase
RL-all_rep_c12283	620	10	2	219.299	64.8977	3.37915	1.75666	Up	2.77e-07	1.08e-06	-	619	92	528	0.65	-	-	-	-	-	gi|170573427|ref|XP_001892466.1|	78.05	1.96e-10	hypothetical protein Bm1_04940 [Brugia malayi]	gi|5825422|gb|AF124597.1|AF124597	96.33	0	Penaeus vannamei 18S ribosomal RNA, partial sequence; internal transcribed spacer 1, 5.8S ribosomal RNA, internal transcribed spacer 2, and 28S ribosomal RNA, complete sequence; intergenic spacer region, partial sequence	-	-	-	-
RL-all_c2785	620	10	2	219.299	64.8977	3.37915	1.75666	Up	2.77e-07	1.08e-06	-	166	465	300	0.33	-	-	-	-	-	-	-	-	-	-	-	-	-	-	-	-	-
RL-all_rep_c13168	599	40	8	907.951	268.692	3.37915	1.75666	Up	1.94e-13	3.33e-12	-	597	1	597	0.65	-	-	-	-	-	gi|260824545|ref|XP_002607228.1|	27.37	1.29e-08	hypothetical protein BRAFLDRAFT_130810 [Branchiostoma floridae]	-	-	-	-	-	-	-	-
RL-all_rep_c8733	561	10	2	242.363	71.723	3.37915	1.75666	Up	2.77e-07	1.07e-06	-	197	559	363	0.58	-	-	-	-	-	gi|118083774|ref|XP_001231536.1|	64.58	1.66e-15	PREDICTED: similar to Ac1147 [Gallus gallus]	gi|41059634|gb|AY466327.1|	100	0	Litopenaeus vannamei microsatellite TUMXLV9.100 sequence	-	-	-	-
RL-all_c1576	561	10	2	242.363	71.723	3.37915	1.75666	Up	2.77e-07	1.08e-06	-	364	2	363	0.58	-	-	-	-	-	gi|242009491|ref|XP_002425519.1|	55.21	9.35e-16	conserved hypothetical protein [Pediculus humanus corporis]	gi|41059634|gb|AY466327.1|	99.3	0	Litopenaeus vannamei microsatellite TUMXLV9.100 sequence	-	-	-	-
RL-all_rep_c14076	541	10	2	251.323	74.3745	3.37915	1.75666	Up	2.77e-07	1.08e-06	-	234	536	303	0.58	-	-	-	-	-	gi|242009491|ref|XP_002425519.1|	62.03	1.31e-16	conserved hypothetical protein [Pediculus humanus corporis]	gi|41059634|gb|AY466327.1|	98.21	0	Litopenaeus vannamei microsatellite TUMXLV9.100 sequence	-	-	-	-
RL-all_rep_c9031	507	10	2	268.177	79.3621	3.37915	1.75666	Up	2.77e-07	1.08e-06	-	306	1	306	0.59	-	-	-	-	-	gi|297490458|ref|XP_002698348.1|	63.83	1.69e-14	PREDICTED: hypothetical protein [Bos taurus]	gi|41059634|gb|AY466327.1|	99.53	0	Litopenaeus vannamei microsatellite TUMXLV9.100 sequence	-	-	-	-
RL-all_rep_c11739	493	10	2	275.792	81.6158	3.37915	1.75666	Up	2.77e-07	1.08e-06	-	493	2	492	0.73	-	-	-	-	-	gi|156358781|ref|XP_001624693.1|	82.5	4.84e-11	predicted protein [Nematostella vectensis]	gi|148728131|gb|EF422366.1|	96.26	3e-42	Neelides sp. YG-2007 28S ribosomal RNA gene, partial sequence	-	-	-	-
RL-all_rep_c12560	428	10	2	317.677	94.0107	3.37915	1.75666	Up	2.77e-07	1.07e-06	-	428	90	339	0.51	-	-	GO:0043169//cation binding	-	-	gi|14547138|emb|CAC42504.1|	80.85	1.39e-21	metallothionein [Homarus americanus]	gi|312145145|gb|HQ259084.1|	85.41	6e-34	Penaeus monodon metallothionein mRNA, complete cds	sp|P29499|MT1_HOMAM	80.43	1e-21	Metallothionein-1
RL-all_c7978	341	10	2	398.726	117.996	3.37915	1.75666	Up	2.77e-07	1.08e-06	-	2	340	339	0.71	-	-	-	-	-	-	-	-	-	gi|218526749|gb|EU921005.1|	98.62	5e-142	Penaeus sp. AT-2008 isolate KCpen_a 28S ribosomal RNA gene, partial sequence	-	-	-	-
RL-all_c4651	1122	116	24	1405.71	430.338	3.26652	1.70775	Up	2.94e-35	1.19e-33	-	3	698	696	0.43	-	-	-	-	-	-	-	-	-	-	-	-	-	-	-	-	-
RL-all_rep_c13872	808	116	24	1951.98	597.573	3.26652	1.70775	Up	2.94e-35	1.19e-33	-	58	609	552	0.65	-	-	GO:0016491//oxidoreductase activity;GO:0004871//signal transducer activity	-	-	gi|83282419|ref|XP_729762.1|	64.52	2.44e-16	senescence-associated protein [Plasmodium yoelii yoelii str. 17XNL]	gi|56968030|gb|AY859576.1|	96.97	4e-126	Gaetice depressus 28S ribosomal RNA gene, partial sequence	-	-	-	-
RL-all_rep_c14167	554	76	16	1865.23	581.034	3.2102	1.68266	Up	3.66e-23	1.16e-21	-	179	553	375	0.59	-	-	-	-	-	gi|242009491|ref|XP_002425519.1|	53.93	1.89e-13	conserved hypothetical protein [Pediculus humanus corporis]	gi|41059634|gb|AY466327.1|	99.3	0	Litopenaeus vannamei microsatellite TUMXLV9.100 sequence	-	-	-	-
RL-all_rep_c13156	901	56	12	845.069	267.946	3.15388	1.65713	Up	4.22e-17	1.11e-15	-	901	113	789	0.66	KOG1516/General function prediction only ;/Carboxylesterase and related proteins	-	-	-	ko00983//Drug metabolism - other enzymes	gi|48097744|ref|XP_391943.1|	27.06	1.62e-12	PREDICTED: similar to CG6414-PA [Apis mellifera]	-	-	-	-	sp|P12337|EST1_RABIT	27.17	1e-08	Liver carboxylesterase 1
RL-all_c254	1840	92	20	679.828	218.677	3.10882	1.63637	Up	1.21e-26	4.28e-25	-	159	1292	1134	0.45	KOG0020/Posttranslational modification, protein turnover, chaperones ;/Endoplasmic reticulum glucose-regulated protein (GRP94/endoplasmin), HSP90 family	-	GO:0005488//binding	-	ko05200//Pathways in cancer;ko04626//Plant-pathogen interaction;ko04141//Protein processing in endoplasmic reticulum;ko04621//NOD-like receptor signaling pathway;ko05215//Prostate cancer	gi|91089871|ref|XP_971540.1|	61.76	0	PREDICTED: similar to Glycoprotein 93 CG5520-PA [Tribolium castaneum]	gi|170032517|ref|XM_001844076.1|	81.31	3e-33	Culex quinquefasciatus endoplasmin, mRNA	sp|P08110|ENPL_CHICK	65.96	1e-127	Endoplasmin
RL-all_rep_c13353	861	128	28	2021.32	654.254	3.08951	1.62738	Up	2.47e-36	1.01e-34	-	3	860	858	0.49	-	-	-	-	ko04916//Melanogenesis;ko00740//Riboflavin metabolism;ko01100//Metabolic pathways;ko00950//Isoquinoline alkaloid biosynthesis;ko00350//Tyrosine metabolism;ko00965//Betalain biosynthesis;ko01110//Biosynthesis of secondary metabolites	gi|854403|emb|CAA57880.1|	99.22	2.13e-151	hemocyanin [Litopenaeus vannamei]	gi|148841020|gb|EF375712.1|	84.48	2e-174	Marsupenaeus japonicus hemocyanin subunit Y mRNA, complete cds	sp|P80096|HCYC_PANIN	68.5	2e-106	Hemocyanin C chain
RL-all_c264	1772	36	8	276.228	90.8275	3.04124	1.60466	Up	5.07e-11	3.79e-10	-	389	907	519	0.53	-	-	-	-	-	-	-	-	-	-	-	-	-	-	-	-	-
RL-all_rep_c12231	655	36	8	747.292	245.72	3.04124	1.60466	Up	5.07e-11	3.78e-10	-	45	653	609	0.46	KOG0184/Posttranslational modification, protein turnover, chaperones ;/20S proteasome, regulatory subunit alpha type PSMA3/PRE10	GO:0005839//proteasome core complex;GO:0043231//intracellular membrane-bounded organelle	GO:0004175//endopeptidase activity	GO:0019941//modification-dependent protein catabolic process	ko03050//Proteasome	gi|114051245|ref|NP_001040387.1|	67.34	4.35e-77	proteasome alpha 3 subunit [Bombyx mori]	gi|226372601|gb|BT081795.1|	94	2e-10	Rana catesbeiana clone rcat-evr-517-185 Proteasome subunit alpha type-3 putative mRNA, complete cds	sp|P18422|PSA3_RAT	66.67	5e-72	Proteasome subunit alpha type-3
RL-all_rep_c11624	532	36	8	920.068	302.531	3.04124	1.60466	Up	5.07e-11	3.78e-10	-	532	191	342	0.63	-	-	-	-	-	gi|83282419|ref|XP_729762.1|	59.18	2.51e-12	senescence-associated protein [Plasmodium yoelii yoelii str. 17XNL]	gi|56968030|gb|AY859576.1|	96.6	4e-122	Gaetice depressus 28S ribosomal RNA gene, partial sequence	-	-	-	-
RL-all_rep_c8363	1043	72	16	938.593	308.622	3.04124	1.60466	Up	1.3e-20	3.64e-19	-	1043	93	951	0.47	-	-	-	-	-	-	-	-	-	-	-	-	-	-	-	-	-
RL-all_rep_c11430	2177	180	40	1124.2	369.652	3.04124	1.60466	Up	5.2e-49	2.33e-47	-	2173	191	1983	0.6	-	-	-	-	-	gi|167526313|ref|XP_001747490.1|	22.45	4.83e-20	hypothetical protein [Monosiga brevicollis MX1]	-	-	-	-	sp|Q59288|CSLA_PEDHD	26.18	2e-33	Chondroitinase-AC
RL-all_c467	1359	36	8	360.174	118.43	3.04124	1.60466	Up	5.07e-11	3.79e-10	-	1285	2	1284	0.62	KOG0159/Secondary metabolites biosynthesis, transport and catabolism ;/Cytochrome P450 CYP11/CYP12/CYP24/CYP27 subfamilies	-	-	-	ko00981//Insect hormone biosynthesis;ko00624//Polycyclic aromatic hydrocarbon degradation;ko00903//Limonene and pinene degradation;ko01120//Microbial metabolism in diverse environments;ko01100//Metabolic pathways;ko00627//Aminobenzoate degradation;ko00945//Stilbenoid, diarylheptanoid and gingerol biosynthesis;ko00363//Bisphenol degradation;ko01110//Biosynthesis of secondary metabolites	gi|27752853|gb|AAO19581.1|	32.61	2.17e-46	cytochrome P450 CYP12F2 [Anopheles gambiae]	-	-	-	-	sp|Q9VE00|C12A4_DROME	33.02	8e-45	Probable cytochrome P450 12a4, mitochondrial
RL-all_c237	1351	36	8	362.307	119.131	3.04124	1.60466	Up	5.07e-11	3.78e-10	-	866	483	384	0.48	-	-	-	-	-	-	-	-	-	gi|262401374|gb|FJ774869.1|	89.55	1e-10	Scylla paramamosain hypothetical protein mRNA, complete cds	-	-	-	-
RL-all_rep_c13355	1237	36	8	395.696	130.11	3.04124	1.60466	Up	5.07e-11	3.79e-10	-	1235	189	1047	0.63	KOG0683/Amino acid transport and metabolism ;/Glutamine synthetase	GO:0044424//intracellular part	GO:0016211//ammonia ligase activity;GO:0032559	GO:0043112//receptor metabolic process;GO:0006541//glutamine metabolic process;GO:0007399//nervous system development;GO:0006536//glutamate metabolic process	ko00910//Nitrogen metabolism;ko00330//Arginine and proline metabolism;ko01120//Microbial metabolism in diverse environments;ko01100//Metabolic pathways;ko02020//Two-component system;ko00250//Alanine, aspartate and glutamate metabolism	gi|283436154|ref|NP_001164445.1|	77.42	1.42e-113	glutamine synthetase [Apis mellifera]	gi|194889626|ref|XM_001977087.1|	83.81	1e-43	Drosophila erecta GG18416 (Dere\GG18416), mRNA	sp|Q04831|GLNA_PANAR	87.1	3e-111	Glutamine synthetase
RL-all_rep_c11653	739	36	8	662.349	217.789	3.04124	1.60466	Up	5.07e-11	3.78e-10	-	3	221	219	0.34	KOG4233/Chromatin structure and dynamics ; Replication, recombination and repair ;/DNA-bridging protein BAF	GO:0043231//intracellular membrane-bounded organelle;GO:0043232	GO:0003676//nucleic acid binding	-	-	gi|225719018|gb|ACO15355.1|	77.78	3.86e-28	Barrier-to-autointegration factor [Caligus clemensi]	-	-	-	-	sp|Q6P026|BAF_DANRE	69.44	3e-24	Barrier-to-autointegration factor
RL-all_c8115	604	36	8	810.391	266.467	3.04124	1.60466	Up	5.07e-11	3.79e-10	-	569	3	567	0.61	KOG1721/General function prediction only ;/FOG: Zn-finger	-	-	-	-	gi|242012026|ref|XP_002426744.1|	46.63	3.77e-24	conserved hypothetical protein [Pediculus humanus corporis]	gi|41059558|gb|AY466258.1|	99.39	2e-176	Litopenaeus vannamei microsatellite TUMXLV8.126 sequence	-	-	-	-
RL-all_rep_c13018	599	36	8	817.156	268.692	3.04124	1.60466	Up	5.07e-11	3.78e-10	-	46	456	411	0.45	KOG1756/Chromatin structure and dynamics ;/Histone 2A	GO:0000785//chromatin;GO:0043231//intracellular membrane-bounded organelle	GO:0003676//nucleic acid binding	GO:0034728	ko05322//Systemic lupus erythematosus	gi|156548876|ref|XP_001606447.1|	95.61	2.47e-52	PREDICTED: similar to ENSANGP00000032064 [Nasonia vitripennis]	gi|290561582|gb|BT121261.1|	80.49	1e-35	Lepeophtheirus salmonis Atlantic form clone lsaA-evu-501-195 Histone H2A putative mRNA, complete cds	sp|P84057|H2A_TIGCA	99.03	1e-50	Histone H2A
RL-all_rep_c12241	557	36	8	878.772	288.952	3.04124	1.60466	Up	5.07e-11	3.77e-10	-	176	556	381	0.58	-	-	-	-	-	gi|242009491|ref|XP_002425519.1|	53.19	2.96e-14	conserved hypothetical protein [Pediculus humanus corporis]	gi|41059634|gb|AY466327.1|	99.53	0	Litopenaeus vannamei microsatellite TUMXLV9.100 sequence	-	-	-	-
RL-all_rep_c12128	377	36	8	1298.35	426.913	3.04124	1.60466	Up	5.07e-11	3.77e-10	-	377	36	342	0.61	-	-	-	-	-	gi|89258153|gb|ABD65299.1|	46.58	2.06e-17	ENSANGP00000021035-like [Litopenaeus vannamei]	-	-	-	-	sp|O76217|PE1_ANOGA	37.93	7e-06	Peritrophin-1
RL-all_c6818	1003	36	8	488.012	160.465	3.04124	1.60466	Up	5.07e-11	3.79e-10	-	138	1001	864	0.58	KOG4177/Cell wall/membrane/envelope biogenesis ;/Ankyrin	-	-	-	-	gi|115941422|ref|XP_001179377.1|	34.01	2.94e-28	PREDICTED: similar to ankyrin 2,3/unc44 [Strongylocentrotus purpuratus]	-	-	-	-	sp|Q9ULJ7|ANR50_HUMAN	34.24	1e-21	Ankyrin repeat domain-containing protein 50
RL-all_c8007	834	36	8	586.902	192.981	3.04124	1.60466	Up	5.07e-11	3.78e-10	-	2	412	411	0.44	KOG4794/Cell motility ;/Thymosin beta	GO:0044444//cytoplasmic part	GO:0003779//actin binding	GO:0002165//instar larval or pupal development	-	gi|262401483|gb|ACY66642.1|	64.04	1.15e-42	thymosin beta [Scylla paramamosain]	-	-	-	-	-	-	-	-
RL-all_rep_c12803	1508	88	20	793.433	266.821	2.97366	1.57224	Up	2.59e-24	8.28e-23	-	1506	862	645	0.45	KOG1506/Coenzyme transport and metabolism ;/S-adenosylmethionine synthetase	GO:0044424//intracellular part	GO:0046872//metal ion binding;GO:0042802//identical protein binding;GO:0016765//transferase activity, transferring alkyl or aryl (other than methyl) groups;GO:0031406//carboxylic acid binding;GO:0032559	GO:0009108//coenzyme biosynthetic process;GO:0051260//protein homooligomerization	ko00270//Cysteine and methionine metabolism;ko01100//Metabolic pathways;ko01110//Biosynthesis of secondary metabolites	gi|193631865|ref|XP_001946709.1|	71.96	1.27e-74	PREDICTED: similar to S-adenosylmethionine synthetase [Acyrthosiphon pisum]	gi|167534877|ref|XM_001749062.1|	82.83	6e-31	Monosiga brevicollis MX1 predicted protein MONBRDRAFT_38559 mRNA, complete cds	sp|Q5R5H1|METK2_PONAB	74.47	2e-70	S-adenosylmethionine synthase isoform type-2
RL-all_rep_c8395	997	88	20	1200.1	403.577	2.97366	1.57224	Up	2.59e-24	8.3e-23	-	14	802	789	0.48	KOG3180/Energy production and conversion ;/Electron transfer flavoprotein, beta subunit	GO:0044429//mitochondrial part;GO:0015630//microtubule cytoskeleton	-	GO:0051234//establishment of localization;GO:0022900//electron transport chain	-	gi|291242781|ref|XP_002741278.1|	70.75	3.87e-97	PREDICTED: electron-transfer-flavoprotein, beta polypeptide-like [Saccoglossus kowalevskii]	gi|56362997|emb|CR723954.2|	90.77	5e-12	Tetraodon nigroviridis full-length cDNA	sp|P38117|ETFB_HUMAN	73.41	2e-93	Electron transfer flavoprotein subunit beta
RL-all_rep_c8529	707	52	12	1000.03	341.47	2.9286	1.55021	Up	1.39e-14	2.76e-13	-	350	3	348	0.57	-	-	-	-	-	gi|156358531|ref|XP_001624571.1|	73.13	4.85e-17	predicted protein [Nematostella vectensis]	gi|5825422|gb|AF124597.1|AF124597	98.59	0	Penaeus vannamei 18S ribosomal RNA, partial sequence; internal transcribed spacer 1, 5.8S ribosomal RNA, internal transcribed spacer 2, and 28S ribosomal RNA, complete sequence; intergenic spacer region, partial sequence	-	-	-	-
RL-all_rep_c11571	795	52	12	889.335	303.672	2.9286	1.55021	Up	1.39e-14	2.75e-13	-	693	541	153	0.25	-	-	-	-	-	-	-	-	-	gi|148532179|gb|EF584003.1|	99.19	0	Litopenaeus vannamei mitochondrion, complete genome	-	-	-	-
RL-all_rep_c12021	1626	848	196	7090.95	2425.08	2.924	1.54794	Up	2.5e-213	1.26e-211	-	1217	3	1215	0.49	-	-	-	-	ko04916//Melanogenesis;ko00740//Riboflavin metabolism;ko01100//Metabolic pathways;ko00950//Isoquinoline alkaloid biosynthesis;ko00350//Tyrosine metabolism;ko00965//Betalain biosynthesis;ko01110//Biosynthesis of secondary metabolites	gi|854403|emb|CAA57880.1|	99.46	0	hemocyanin [Litopenaeus vannamei]	gi|148841020|gb|EF375712.1|	85.03	0	Marsupenaeus japonicus hemocyanin subunit Y mRNA, complete cds	sp|P80096|HCYC_PANIN	70.22	4e-157	Hemocyanin C chain
RL-all_rep_c8511	740	67	16	1249.41	434.99	2.87228	1.5222	Up	2.57e-18	6.85e-17	-	2	739	738	0.47	KOG0183/Posttranslational modification, protein turnover, chaperones ;/20S proteasome, regulatory subunit alpha type PSMA7/PRE6	GO:0005839//proteasome core complex;GO:0043231//intracellular membrane-bounded organelle	GO:0004175//endopeptidase activity	GO:0019941//modification-dependent protein catabolic process	ko03050//Proteasome	gi|260805606|ref|XP_002597677.1|	81.17	1.83e-102	hypothetical protein BRAFLDRAFT_279789 [Branchiostoma floridae]	gi|290461978|gb|BT120397.1|	81.28	4e-18	Lepeophtheirus salmonis clone lsal-evj-023-290 Proteasome subunit alpha type-7 putative mRNA, complete cds	sp|Q9PTW9|PSA7_CARAU	78.83	2e-99	Proteasome subunit alpha type-7
RL-all_rep_c8463	692	68	16	1336.08	465.163	2.87228	1.5222	Up	2.57e-18	6.86e-17	-	691	2	690	0.55	KOG2322/Signal transduction mechanisms ;/N-methyl-D-aspartate receptor glutamate-binding subunit	GO:0016021//integral to membrane	-	-	-	gi|195382880|ref|XP_002050156.1|	48.26	3.51e-49	GJ21986 [Drosophila virilis]	-	-	-	-	sp|Q6P6R0|GRINA_RAT	42.86	7e-34	Glutamate [NMDA] receptor-associated protein 1
RL-all_c847	1799	84	20	634.859	223.661	2.83849	1.50512	Up	7.17e-22	2.23e-20	-	1727	219	1509	0.58	KOG0918/Inorganic ion transport and metabolism ;/Selenium-binding protein	GO:0044444//cytoplasmic part;GO:0031981//nuclear lumen	GO:0005488//binding	GO:0045444//fat cell differentiation;GO:0006810//transport	-	gi|148224943|ref|NP_001089396.1|	63.95	0	selenium-binding protein 1-A [Xenopus laevis]	gi|284413798|ref|NM_001016750.3|	81.5	2e-18	Xenopus (Silurana) tropicalis selenium binding protein 1 (selenbp1), mRNA	sp|Q52KZ7|SBP1A_XENLA	63.95	0	Selenium-binding protein 1-A
RL-all_c767	1778	367	88	2814.14	995.731	2.8262	1.49886	Up	2.29e-89	1.12e-87	-	1777	473	1305	0.54	KOG1579/Amino acid transport and metabolism ;/Homocysteine S-methyltransferase	GO:0032991//macromolecular complex;GO:0044424//intracellular part	GO:0008172//S-methyltransferase activity;GO:0046914//transition metal ion binding;GO:0005515//protein binding	GO:0000097//sulfur amino acid biosynthetic process;GO:0006730//one-carbon metabolic process;GO:0008213;GO:0031335//regulation of sulfur amino acid metabolic process	ko00260//Glycine, serine and threonine metabolism;ko00270//Cysteine and methionine metabolism;ko01100//Metabolic pathways	gi|260829625|ref|XP_002609762.1|	73.21	1.37e-171	hypothetical protein BRAFLDRAFT_78594 [Branchiostoma floridae]	gi|190889637|gb|DQ470488.2|	83.78	1e-10	Sparus aurata betaine homocysteine methyltransferase (BHMT) mRNA, complete cds	sp|Q5XGM3|BHMT1_XENLA	70.53	5e-160	Betaine--homocysteine S-methyltransferase 1
RL-all_c58	1894	124	40	1172.29	424.885	2.75908	1.46419	Up	4.88e-13	7.73e-12	-	1892	135	1758	0.5	KOG3573/Cell cycle control, cell division, chromosome partitioning ;/Caspase, apoptotic cysteine protease	-	-	-	ko05142//Chagas disease (American trypanosomiasis);ko05145//Toxoplasmosis;ko05200//Pathways in cancer;ko04115//p53 signaling pathway;ko05012//Parkinson's disease;ko05016//Huntington's disease;ko04370//VEGF signaling pathway;ko05222//Small cell lung cancer;ko05212//Pancreatic cancer;ko04620//Toll-like receptor signaling pathway;ko05223//Non-small cell lung cancer;ko04621//NOD-like receptor signali…	gi|296933306|gb|ADH93765.1|	26.6	5.47e-33	caspase [Marsupenaeus japonicus]	-	-	-	-	sp|O89110|CASP8_MOUSE	22.74	7e-08	Caspase-8
RL-all_c145	1991	112	28	764.849	282.929	2.70332	1.43473	Up	8.69e-27	3.08e-25	-	1835	3	1833	0.56	KOG3529/General function prediction only ;/Radixin, moesin and related proteins of the ERM family	GO:0032991//macromolecular complex;GO:0043231//intracellular membrane-bounded organelle;GO:0070161;GO:0015629//actin cytoskeleton;GO:0015630//microtubule cytoskeleton;GO:0044444//cytoplasmic part	GO:0008092//cytoskeletal protein binding	GO:0033036;GO:0048729//tissue morphogenesis;GO:0007315//pole plasm assembly;GO:0016056//rhodopsin mediated signaling pathway;GO:0009855//determination of bilateral symmetry;GO:0007635//chemosensory behavior;GO:0030036//actin cytoskeleton organization;GO:0035088//establishment or maintenance of apical/basal cell polarity;GO:0044091//membrane biogenesis;GO:0042051//compound eye photoreceptor develo…	ko04810//Regulation of actin cytoskeleton	gi|289740905|gb|ADD19200.1|	54.7	2.35e-175	radixin [Glossina morsitans morsitans]	gi|73853752|ref|NM_174217.2|	87.93	4e-23	Bos taurus ezrin (EZR), mRNA	sp|Q29GR8|MOEH_DROPS	54.85	6e-176	Moesin/ezrin/radixin homolog 1
RL-all_c232	1626	64	16	535.166	197.966	2.70332	1.43473	Up	6.19e-16	1.26e-14	-	3	1625	1623	0.48	KOG2452/Nucleotide transport and metabolism ;/Formyltetrahydrofolate dehydrogenase	-	GO:0016491//oxidoreductase activity;GO:0016741	GO:0006730//one-carbon metabolic process	ko00670//One carbon pool by folate	gi|291233521|ref|XP_002736701.1|	67.03	0	PREDICTED: aldehyde dehydrogenase 1 family, member L1-like [Saccoglossus kowalevskii]	gi|56241248|emb|CR641348.2|	82.98	3e-23	Tetraodon nigroviridis full-length cDNA	sp|Q6GNL7|AL1L1_XENLA	66.61	0	Aldehyde dehydrogenase family 1 member L1
RL-all_c874	1574	48	12	414.635	153.38	2.70332	1.43473	Up	2.37e-12	1.84e-11	-	3	1574	1572	0.62	KOG1516/General function prediction only ;/Carboxylesterase and related proteins	-	GO:0016787//hydrolase activity	-	ko00981//Insect hormone biosynthesis;ko00983//Drug metabolism - other enzymes;ko01110//Biosynthesis of secondary metabolites	gi|156541966|ref|XP_001599255.1|	36.29	1.45e-75	PREDICTED: similar to juvenile hormone esterase [Nasonia vitripennis]	-	-	-	-	sp|P35502|ESTF_MYZPE	34.07	1e-57	Esterase FE4
RL-all_rep_c8364	1025	128	32	1697.91	628.083	2.70332	1.43473	Up	1.67e-30	6.43e-29	-	2	802	801	0.5	KOG3627/Amino acid transport and metabolism ;/Trypsin	-	-	-	ko04974//Protein digestion and absorption;ko04972//Pancreatic secretion;ko04080//Neuroactive ligand-receptor interaction	gi|4098568|gb|AAD00320.1|	30.98	1.31e-31	plasminogen activator sPA [Scolopendra subspinipes]	-	-	-	-	sp|P06872|TRY2_CANFA	34.1	7e-27	Anionic trypsin
RL-all_c8011	993	8	2	109.539	40.5202	2.70332	1.43473	Up	6.49e-05	0.00014598	-	944	636	309	0.54	-	-	-	-	-	gi|262401223|gb|ACY66514.1|	36.56	2.49e-09	hypothetical protein [Scylla paramamosain]	gi|218526713|gb|EU920969.1|	99.47	0	Penaeus sp. AT-2008 isolate KCpen 18S ribosomal RNA gene, partial sequence	-	-	-	-
RL-all_c7936	977	48	12	667.999	247.103	2.70332	1.43473	Up	2.37e-12	1.84e-11	-	976	443	534	0.46	-	-	-	-	ko04916//Melanogenesis;ko00740//Riboflavin metabolism;ko01100//Metabolic pathways;ko00950//Isoquinoline alkaloid biosynthesis;ko00350//Tyrosine metabolism;ko00965//Betalain biosynthesis;ko01110//Biosynthesis of secondary metabolites	gi|854403|emb|CAA57880.1|	82.72	1.09e-155	hemocyanin [Litopenaeus vannamei]	gi|148841020|gb|EF375712.1|	84.71	0	Marsupenaeus japonicus hemocyanin subunit Y mRNA, complete cds	sp|P80096|HCYC_PANIN	60.58	9e-106	Hemocyanin C chain
RL-all_c302	954	8	2	114.017	42.1767	2.70332	1.43473	Up	6.49e-05	0.000147019	-	469	128	342	0.37	-	-	-	-	-	-	-	-	-	-	-	-	-	-	-	-	-
RL-all_rep_c12092	824	8	2	132.005	48.8308	2.70332	1.43473	Up	6.49e-05	0.000144723	-	823	425	399	0.42	-	-	-	-	-	gi|854403|emb|CAA57880.1|	100	6.59e-46	hemocyanin [Litopenaeus vannamei]	gi|46486943|gb|AY528926.1|	91.11	7e-57	Fenneropenaeus chinensis isolate WBR-1(E1) hemocyanin mRNA, partial cds	sp|P80096|HCYC_PANIN	65.93	9e-29	Hemocyanin C chain
RL-all_c1583	770	8	2	141.263	52.2553	2.70332	1.43473	Up	6.49e-05	0.00014485	-	567	208	360	0.56	-	-	-	-	-	gi|262401379|gb|ACY66592.1|	86.05	2.03e-14	hypothetical protein [Scylla paramamosain]	gi|218526713|gb|EU920969.1|	99.35	0	Penaeus sp. AT-2008 isolate KCpen 18S ribosomal RNA gene, partial sequence	-	-	-	-
RL-all_rep_c11655	561	32	8	775.562	286.892	2.70332	1.43473	Up	1.41e-08	6.21e-08	-	62	559	498	0.53	KOG0037/Signal transduction mechanisms ;/Ca2+-binding protein, EF-Hand protein superfamily	GO:0044424//intracellular part	GO:0046872//metal ion binding;GO:0046983//protein dimerization activity	GO:0010038//response to metal ion	-	gi|156389259|ref|XP_001634909.1|	58.62	3.93e-14	predicted protein [Nematostella vectensis]	-	-	-	-	sp|Q641Z8|PEF1_RAT	52.54	4e-12	Peflin
RL-all_rep_c8817	538	8	2	202.179	74.7892	2.70332	1.43473	Up	6.49e-05	0.000147084	-	283	2	282	0.59	-	-	-	-	-	gi|242009491|ref|XP_002425519.1|	45.45	9.69e-17	conserved hypothetical protein [Pediculus humanus corporis]	gi|41059634|gb|AY466327.1|	99.51	0	Litopenaeus vannamei microsatellite TUMXLV9.100 sequence	-	-	-	-
RL-all_rep_c13657	534	32	8	814.775	301.398	2.70332	1.43473	Up	1.41e-08	6.18e-08	-	3	533	531	0.49	KOG0077/Intracellular trafficking, secretion, and vesicular transport ;/Vesicle coat complex COPII, GTPase subunit SAR1	GO:0030133//transport vesicle	GO:0032561//guanyl ribonucleotide binding;GO:0017111//nucleoside-triphosphatase activity	GO:0048079;GO:0008363//larval chitin-based cuticle development;GO:0015031//protein transport;GO:0006996//organelle organization;GO:0009790//embryo development;GO:0031345//negative regulation of cell projection organization	ko04141//Protein processing in endoplasmic reticulum	gi|242024491|ref|XP_002432661.1|	84.24	2.35e-79	GTP-binding protein SAR1B, putative [Pediculus humanus corporis]	gi|83307552|emb|CT033526.1|	81.31	1e-17	Platynereis dumerilii EST IB0AAA18DF07EM1	sp|Q23445|SAR1_CAEEL	68.52	3e-61	GTP-binding protein SAR1
RL-all_c1806	471	8	2	230.939	85.428	2.70332	1.43473	Up	6.49e-05	0.000145466	-	469	2	468	0.5	KOG3735/Cytoskeleton ;/Tropomodulin and leiomodulin	GO:0044444//cytoplasmic part	GO:0008092//cytoskeletal protein binding	-	-	gi|193704598|ref|XP_001943364.1|	62.5	8.16e-52	PREDICTED: similar to GA13696-PA [Acyrthosiphon pisum]	gi|225581175|gb|FJ821034.1|	91.23	5e-10	Drosophila miranda strain MSH22 chromosome 2 clone BAC8, complete sequence	sp|P28289|TMOD1_HUMAN	38.16	3e-22	Tropomodulin-1
RL-all_c2280	396	8	2	274.678	101.608	2.70332	1.43473	Up	6.49e-05	0.000147566	-	396	1	396	0.47	-	-	-	-	-	-	-	-	-	gi|295851767|ref|XR_009622.3|	100	3e-05	PREDICTED: Rattus norvegicus similar to KIAA0339 protein (RGD1311624), miscRNA	-	-	-	-
RL-all_rep_c8520	756	64	16	1151.03	425.784	2.70332	1.43473	Up	6.19e-16	1.26e-14	-	754	2	753	0.61	KOG0918/Inorganic ion transport and metabolism ;/Selenium-binding protein	GO:0005737//cytoplasm;GO:0031981//nuclear lumen	GO:0005488//binding	GO:0006810//transport	-	gi|47211954|emb|CAF90090.1|	57.27	2.27e-71	unnamed protein product [Tetraodon nigroviridis]	gi|242002915|ref|XM_002436056.1|	92.68	5e-05	Ixodes scapularis selenium-binding protein, putative, mRNA	sp|Q6PHD9|SBP1_DANRE	56.36	1e-71	Selenium-binding protein 1
RL-all_rep_c8515	756	64	16	1151.03	425.784	2.70332	1.43473	Up	6.19e-16	1.26e-14	-	410	123	288	0.53	-	-	-	-	ko05100//Bacterial invasion of epithelial cells;ko04670//Leukocyte transendothelial migration;ko04510//Focal adhesion;ko05110//Vibrio cholerae infection;ko04145//Phagosome;ko05131//Shigellosis;ko05414//Dilated cardiomyopathy;ko04530//Tight junction;ko05130//Pathogenic Escherichia coli infection;ko04745//Phototransduction - fly;ko04810//Regulation of actin cytoskeleton;ko05416//Viral myocarditis;k…	gi|297490396|ref|XP_002698316.1|	63.1	1.44e-17	PREDICTED: hypothetical protein [Bos taurus]	gi|218526713|gb|EU920969.1|	99.74	0	Penaeus sp. AT-2008 isolate KCpen 18S ribosomal RNA gene, partial sequence	sp|Q5DU56|NLRC3_MOUSE	82.76	2e-07	Protein NLRC3
RL-all_rep_c9094	527	8	2	206.399	76.3503	2.70332	1.43473	Up	6.49e-05	0.000145509	-	243	446	204	0.59	-	-	-	-	-	gi|297490424|ref|XP_002698331.1|	64.71	9.74e-17	PREDICTED: hypothetical protein [Bos taurus]	gi|41059634|gb|AY466327.1|	99.06	0	Litopenaeus vannamei microsatellite TUMXLV9.100 sequence	-	-	-	-
RL-all_rep_c12181	514	8	1	211.62	78.2813	2.70332	1.43473	Up	6.49e-05	0.000145274	-	512	21	492	0.52	KOG4297/Signal transduction mechanisms ; Defense mechanisms ;/C-type lectin	-	-	-	ko04145//Phagosome;ko05162//Measles	gi|186696079|gb|ACC86854.1|	39.02	2.02e-26	C-type lectin-like domain-containing protein PtLP [Portunus trituberculatus]	-	-	-	-	sp|Q6QLQ4|CLC7A_MOUSE	28.06	6e-09	C-type lectin domain family 7 member A
RL-all_rep_c12243	514	8	2	211.62	78.2813	2.70332	1.43473	Up	6.49e-05	0.000147434	-	294	512	219	0.55	-	-	-	-	-	gi|262401223|gb|ACY66514.1|	77.27	7.35e-08	hypothetical protein [Scylla paramamosain]	gi|218526713|gb|EU920969.1|	99.4	0	Penaeus sp. AT-2008 isolate KCpen 18S ribosomal RNA gene, partial sequence	-	-	-	-
RL-all_c1557	511	8	2	212.862	78.7409	2.70332	1.43473	Up	6.49e-05	0.000145594	-	26	481	456	0.57	KOG1610/Secondary metabolites biosynthesis, transport and catabolism ; General function prediction only ;/Corticosteroid 11-beta-dehydrogenase and related short chain-type dehydrogenases	-	GO:0016491//oxidoreductase activity	GO:0035115//embryonic forelimb morphogenesis;GO:0001523//retinoid metabolic process;GO:0031016//pancreas development;GO:0030154//cell differentiation	ko00140//Steroid hormone biosynthesis;ko01100//Metabolic pathways;ko04960//Aldosterone-regulated sodium reabsorption;ko00650//Butanoate metabolism;ko00072//Synthesis and degradation of ketone bodies	gi|147899736|ref|NP_001082978.1|	40.58	1.41e-17	D-beta-hydroxybutyrate dehydrogenase, mitochondrial [Danio rerio]	-	-	-	-	sp|Q02337|BDH_BOVIN	45.35	3e-13	D-beta-hydroxybutyrate dehydrogenase, mitochondrial
RL-all_c8199	497	8	2	218.858	80.9589	2.70332	1.43473	Up	6.49e-05	0.0001475	-	433	248	186	0.33	-	-	-	-	-	-	-	-	-	-	-	-	-	-	-	-	-
RL-all_rep_c12616	495	8	2	219.742	81.286	2.70332	1.43473	Up	6.49e-05	0.000146001	-	295	2	294	0.59	-	-	-	-	-	gi|118083774|ref|XP_001231536.1|	63.64	1.63e-11	PREDICTED: similar to Ac1147 [Gallus gallus]	gi|41059634|gb|AY466327.1|	99.3	0	Litopenaeus vannamei microsatellite TUMXLV9.100 sequence	-	-	-	-
RL-all_c1006	493	8	1	220.634	81.6158	2.70332	1.43473	Up	6.49e-05	0.000144892	-	492	55	438	0.52	KOG1206/Lipid transport and metabolism ;/Peroxisomal multifunctional beta-oxidation protein and related enzymes	GO:0042579//microbody	GO:0005496//steroid binding;GO:0003824//catalytic activity	GO:0009062//fatty acid catabolic process;GO:0003006//developmental process involved in reproduction	ko04146//Peroxisome;ko00120//Primary bile acid biosynthesis;ko01100//Metabolic pathways	gi|42406324|gb|AAH65945.1|	82.5	3.23e-60	Hsd17b4 protein [Danio rerio]	gi|18380946|gb|BC022175.1|	85.71	1e-07	Mus musculus hydroxysteroid (17-beta) dehydrogenase 4, mRNA (cDNA clone MGC:13992 IMAGE:4209394), complete cds	sp|Q9NKW1|MFEA_DICDI	67.5	5e-50	Peroxisomal multifunctional enzyme A
RL-all_rep_c13220	486	8	1	223.812	82.7913	2.70332	1.43473	Up	6.49e-05	0.00014761	-	3	485	483	0.71	-	-	-	-	-	-	-	-	-	gi|218526749|gb|EU921005.1|	97.06	0	Penaeus sp. AT-2008 isolate KCpen_a 28S ribosomal RNA gene, partial sequence	-	-	-	-
RL-all_c2231	476	8	2	228.514	84.5307	2.70332	1.43473	Up	6.49e-05	0.000144807	-	476	3	474	0.76	-	-	-	-	-	-	-	-	-	gi|56968024|gb|AY859570.1|	100	2e-12	Dilta littoralis 28S ribosomal RNA gene, partial sequence	-	-	-	-
RL-all_rep_c9178	476	8	2	228.514	84.5307	2.70332	1.43473	Up	6.49e-05	0.000146736	-	309	7	303	0.59	-	-	-	-	-	gi|242009491|ref|XP_002425519.1|	81.48	1.53e-16	conserved hypothetical protein [Pediculus humanus corporis]	gi|41059634|gb|AY466327.1|	97.55	1e-149	Litopenaeus vannamei microsatellite TUMXLV9.100 sequence	-	-	-	-
RL-all_c2545	441	8	1	246.65	91.2394	2.70332	1.43473	Up	6.49e-05	0.00014553	-	139	384	246	0.53	KOG0059/Lipid transport and metabolism ; General function prediction only ;/Lipid exporter ABCA1 and related proteins, ABC superfamily	-	GO:0016887//ATPase activity;GO:0000166//nucleotide binding;GO:0015405	-	-	gi|170035865|ref|XP_001845787.1|	54.17	3.28e-07	abc transporter [Culex quinquefasciatus]	-	-	-	-	-	-	-	-
RL-all_c16	1612	48	12	404.86	149.764	2.70332	1.43473	Up	2.37e-12	1.84e-11	-	409	32	378	0.47	-	-	-	-	-	gi|304441897|gb|ADM34184.1|	100	1.61e-06	tropomyosin [Penaeus monodon]	gi|125995158|dbj|AB270630.1|	99.51	0	Marsupenaeus japonicus Tm-Penj-fast mRNA for tropomyosin fast isoform, complete cds	sp|A1KYZ2|TPM_PENMO	100	3e-07	Tropomyosin
RL-all_c241	1267	16	4	171.701	63.5147	2.70332	1.43473	Up	6.49e-05	0.000145338	-	1	972	972	0.52	KOG0143/Secondary metabolites biosynthesis, transport and catabolism ; General function prediction only ;/Iron/ascorbate family oxidoreductases	-	GO:0003824//catalytic activity	-	-	gi|71403139|ref|XP_804402.1|	32.8	9.52e-25	oxidoreductase [Trypanosoma cruzi strain CL Brener]	-	-	-	-	sp|A6BM06|ACCO1_DICMU	27.39	1e-18	1-aminocyclopropane-1-carboxylate oxidase
RL-all_rep_c12057	1249	64	16	696.701	257.72	2.70332	1.43473	Up	6.19e-16	1.25e-14	-	1	1149	1149	0.56	KOG4297/Signal transduction mechanisms ; Defense mechanisms ;/C-type lectin	-	-	-	ko04145//Phagosome	gi|115432413|gb|ABI97373.1|	66.4	1.7e-143	C-type lectin [Penaeus monodon]	gi|115432412|gb|DQ871244.1|	81.9	2e-129	Penaeus monodon C-type lectin mRNA, complete cds	sp|P22897|MRC1_HUMAN	24.45	2e-09	Macrophage mannose receptor 1
RL-all_rep_c13904	1237	32	8	351.73	130.11	2.70332	1.43473	Up	1.41e-08	6.2e-08	-	2	1237	1236	0.61	KOG1543/Posttranslational modification, protein turnover, chaperones ;/Cysteine proteinase Cathepsin L	GO:0000323//lytic vacuole	GO:0005515//protein binding;GO:0070011;GO:0043168	GO:0019538//protein metabolic process;GO:0032502//developmental process;GO:0042221//response to chemical stimulus	ko04142//Lysosome	gi|195971120|gb|ACG60902.1|	84.65	1.27e-174	cathepsin C [Fenneropenaeus chinensis]	gi|309380135|gb|GU593247.1|	81.31	3e-26	Eriocheir sinensis cathepsin C mRNA, complete cds	sp|P80067|CATC_RAT	58.04	1e-92	Dipeptidyl peptidase 1
RL-all_c206	1233	32	8	352.871	130.532	2.70332	1.43473	Up	1.41e-08	6.19e-08	-	1	1233	1233	0.6	KOG2650/Function unknown ;/Zinc carboxypeptidase	-	GO:0005488//binding;GO:0070011	-	ko04974//Protein digestion and absorption;ko04972//Pancreatic secretion	gi|156546610|ref|XP_001602586.1|	39.29	1.06e-81	PREDICTED: similar to molting fluid carboxypeptidase A [Nasonia vitripennis]	-	-	-	-	sp|P04069|CBPB_ASTFL	52.25	5e-84	Carboxypeptidase B
RL-all_c45	1172	32	8	371.237	137.326	2.70332	1.43473	Up	1.41e-08	6.2e-08	-	1	990	990	0.43	KOG0063/RNA processing and modification ;/RNAse L inhibitor, ABC superfamily	GO:0043231//intracellular membrane-bounded organelle	GO:0017111//nucleoside-triphosphatase activity;GO:0004857//enzyme inhibitor activity;GO:0000166//nucleotide binding	GO:0051707//response to other organism;GO:0044248//cellular catabolic process;GO:0016070//RNA metabolic process	-	gi|308512759|gb|ADO33033.1|	78.42	1.29e-139	pixie [Biston betularia]	gi|149635633|ref|XM_001514196.1|	90	2e-05	PREDICTED: Ornithorhynchus anatinus similar to RNase L inhibitor (LOC100081542), mRNA	sp|P61222|ABCE1_MOUSE	77.05	6e-136	ATP-binding cassette sub-family E member 1
RL-all_rep_c8493	1144	48	12	570.485	211.031	2.70332	1.43473	Up	2.37e-12	1.84e-11	-	1142	69	1074	0.61	KOG4499/Inorganic ion transport and metabolism ; Signal transduction mechanisms ;/Ca2+-binding protein Regucalcin/SMP30	-	-	GO:0009987//cellular process;GO:0065007//biological regulation	ko00930//Caprolactam degradation;ko01120//Microbial metabolism in diverse environments;ko01100//Metabolic pathways;ko00030//Pentose phosphate pathway;ko01110//Biosynthesis of secondary metabolites;ko00053//Ascorbate and aldarate metabolism	gi|156542532|ref|XP_001599934.1|	40.51	1.58e-60	PREDICTED: similar to anterior fat body protein [Nasonia vitripennis]	-	-	-	-	sp|Q9I923|RGN_CHICK	38.85	6e-51	Regucalcin
RL-all_c4188	1121	47	12	582.19	215.361	2.70332	1.43473	Up	2.37e-12	1.84e-11	-	1121	348	774	0.63	KOG1516/General function prediction only ;/Carboxylesterase and related proteins	-	-	-	ko00983//Drug metabolism - other enzymes	gi|91084115|ref|XP_967137.1|	43.62	3.61e-56	PREDICTED: similar to juvenile hormone esterase [Tribolium castaneum]	-	-	-	-	sp|Q5XG92|EST4A_HUMAN	43.95	1e-47	Carboxylesterase 4A
RL-all_c438	1110	8	2	97.9932	36.2492	2.70332	1.43473	Up	6.49e-05	0.000147632	-	730	2	729	0.61	KOG3510/Signal transduction mechanisms ;/FOG: Immunoglobulin C-2 Type/fibronectin type III domains	-	-	-	ko04360//Axon guidance	gi|157115202|ref|XP_001658141.1|	27.74	6.49e-12	defective proboscis extension response, putative [Aedes aegypti]	-	-	-	-	sp|A2AJ76|HMCN2_MOUSE	32.94	4e-09	Hemicentin-2
RL-all_c360	1099	32	8	395.896	146.448	2.70332	1.43473	Up	1.41e-08	6.19e-08	-	242	1099	858	0.46	KOG2751/Signal transduction mechanisms ;/Beclin-like protein	-	-	GO:0048102//autophagic cell death	ko04140//Regulation of autophagy	gi|242017269|ref|XP_002429114.1|	50.53	1.27e-75	beclin, putative [Pediculus humanus corporis]	gi|142352751|ref|NM_019584.3|	91.38	3e-10	Mus musculus beclin 1, autophagy related (Becn1), mRNA	sp|Q9VCE1|BECN1_DROME	53.96	6e-72	Beclin-1-like protein
RL-all_rep_c13606	1083	8	2	100.436	37.1529	2.70332	1.43473	Up	6.49e-05	0.000146346	-	845	513	333	0.58	-	-	-	-	-	gi|242009491|ref|XP_002425519.1|	57.84	2.81e-19	conserved hypothetical protein [Pediculus humanus corporis]	gi|41059634|gb|AY466327.1|	98.12	0	Litopenaeus vannamei microsatellite TUMXLV9.100 sequence	-	-	-	-
RL-all_c1286	1065	8	2	102.134	37.7808	2.70332	1.43473	Up	6.49e-05	0.000145147	-	468	686	219	0.33	-	-	-	-	-	-	-	-	-	-	-	-	-	-	-	-	-
RL-all_c1112	1065	8	2	102.134	37.7808	2.70332	1.43473	Up	6.49e-05	0.000147215	-	875	285	591	0.45	KOG4467/Function unknown ;/Uncharacterized conserved protein	-	GO:0005488//binding	-	-	gi|118089110|ref|XP_426216.2|	42.73	6.72e-50	PREDICTED: hypothetical protein [Gallus gallus]	-	-	-	-	sp|A1L1L2|TM214_RAT	42.55	3e-47	Transmembrane protein 214
RL-all_c429	1041	8	2	104.488	38.6519	2.70332	1.43473	Up	6.49e-05	0.00014772	-	237	725	489	0.55	KOG1078/Intracellular trafficking, secretion, and vesicular transport ;/Vesicle coat complex COPI, gamma subunit	GO:0030137//COPI-coated vesicle;GO:0030120//vesicle coat	-	GO:0015031//protein transport	-	gi|91090890|ref|XP_973414.1|	72.73	2.87e-114	PREDICTED: similar to RE62270p [Tribolium castaneum]	gi|296210622|ref|XR_088720.1|	89.16	1e-15	PREDICTED: Callithrix jacchus coatomer subunit gamma-2-like (LOC100414060), miscRNA	sp|Q9I8E6|COPG2_TAKRU	71.92	6e-110	Coatomer subunit gamma-2
RL-all_c1117	1000	16	4	217.545	80.4732	2.70332	1.43473	Up	6.49e-05	0.000146519	-	989	24	966	0.5	KOG4297/Signal transduction mechanisms ; Defense mechanisms ;/C-type lectin	-	-	-	ko05160//Hepatitis C;ko05145//Toxoplasmosis;ko04144//Endocytosis;ko04976//Bile secretion	gi|15625472|gb|AAL04108.1|AF405441_1	37.84	2.32e-17	olfactory enriched transcipt 14.35 [Homarus americanus]	-	-	-	-	-	-	-	-
RL-all_rep_c11692	945	16	4	230.206	85.1568	2.70332	1.43473	Up	6.49e-05	0.00014691	-	945	100	846	0.59	KOG1584/General function prediction only ;/Sulfotransferase	-	GO:0008146//sulfotransferase activity	GO:0044237//cellular metabolic process	ko00140//Steroid hormone biosynthesis;ko00920//Sulfur metabolism	gi|242024974|ref|XP_002432901.1|	38.1	6.13e-49	conserved hypothetical protein [Pediculus humanus corporis]	-	-	-	-	sp|Q8JG30|ST1B1_CHICK	36.47	6e-46	Sulfotransferase family cytosolic 1B member 1
RL-all_c1041	934	32	8	465.835	172.319	2.70332	1.43473	Up	1.41e-08	6.18e-08	-	933	1	933	0.46	KOG3700/General function prediction only ;/Predicted acyltransferase	-	-	-	ko00903//Limonene and pinene degradation;ko00642//Ethylbenzene degradation;ko00362//Benzoate degradation;ko01120//Microbial metabolism in diverse environments;ko00627//Aminobenzoate degradation;ko00626//Naphthalene degradation;ko00350//Tyrosine metabolism	gi|170068057|ref|XP_001868719.1|	28.29	5.47e-18	conserved hypothetical protein [Culex quinquefasciatus]	-	-	-	-	sp|Q09225|NRF6_CAEEL	21.96	2e-11	Nose resistant to fluoxetine protein 6
RL-all_rep_c13661	921	8	2	118.103	43.6879	2.70332	1.43473	Up	6.49e-05	0.000146932	-	920	117	804	0.62	KOG3627/Amino acid transport and metabolism ;/Trypsin	-	GO:0008233//peptidase activity	-	ko04974//Protein digestion and absorption;ko04972//Pancreatic secretion;ko04080//Neuroactive ligand-receptor interaction	gi|461857|sp|Q00871.1|CTRB1_PENVA	87.79	1.06e-118	RecName: Full=Chymotrypsin BI; Flags: Precursor	gi|184161264|gb|EU433385.1|	92.73	0	Fenneropenaeus chinensis chymotrypsin-like serine proteinase mRNA, complete cds	sp|Q00871|CTRB1_LITVA	100	2e-119	Chymotrypsin BI
RL-all_c1279	882	8	2	123.325	45.6197	2.70332	1.43473	Up	6.49e-05	0.000144765	-	383	715	333	0.4	-	-	GO:0005488//binding	GO:0009987//cellular process	-	gi|152013691|gb|ABS19961.1|	62.07	3.02e-23	selenoprotein W2 [Artemia franciscana]	-	-	-	-	sp|Q9BRT3|CQ037_HUMAN	26.74	9e-07	Protein C17orf37
RL-all_c198	856	8	2	127.071	47.0054	2.70332	1.43473	Up	6.49e-05	0.000144913	-	834	43	792	0.49	KOG0166/Intracellular trafficking, secretion, and vesicular transport ;/Karyopherin (importin) alpha	GO:0044424//intracellular part	GO:0005488//binding;GO:0022892	GO:0006605//protein targeting	ko04120//Ubiquitin mediated proteolysis;ko04140//Regulation of autophagy	gi|291239065|ref|XP_002739446.1|	65.52	3.25e-80	PREDICTED: karyopherin alpha 2 (RAG cohort 1, importin alpha 1)-like [Saccoglossus kowalevskii]	gi|262401450|gb|FJ774909.1|	80	3e-13	Scylla paramamosain importin alpha 2 mRNA, complete cds	sp|P52293|IMA2_MOUSE	59.41	4e-72	Importin subunit alpha-2
RL-all_c1387	849	32	8	512.474	189.572	2.70332	1.43473	Up	1.41e-08	6.19e-08	-	737	237	501	0.44	KOG0284/RNA processing and modification ;/Polyadenylation factor I complex, subunit PFS2	GO:0043231//intracellular membrane-bounded organelle;GO:0005737//cytoplasm	GO:0005488//binding;GO:0003713//transcription coactivator activity	GO:0000398//nuclear mRNA splicing, via spliceosome	-	gi|260797699|ref|XP_002593839.1|	33.63	1.6e-20	hypothetical protein BRAFLDRAFT_121091 [Branchiostoma floridae]	-	-	-	-	sp|Q5E9I7|MEP50_BOVIN	32.14	3e-19	Methylosome protein 50
RL-all_rep_c12263	840	16	4	258.982	95.8014	2.70332	1.43473	Up	6.49e-05	0.000147522	-	1	702	702	0.61	KOG4127/Posttranslational modification, protein turnover, chaperones ;/Renal dipeptidase	-	GO:0008238//exopeptidase activity	-	-	gi|307174212|gb|EFN64857.1|	58.05	2.18e-63	Dipeptidase 2 [Camponotus floridanus]	gi|327285549|ref|XM_003227448.1|	85.71	1e-05	PREDICTED: Anolis carolinensis dipeptidase 1-like (LOC100552685), mRNA	sp|P22412|DPEP1_PIG	55	4e-50	Dipeptidase 1
RL-all_rep_c13732	839	16	4	259.291	95.9156	2.70332	1.43473	Up	6.49e-05	0.000146953	-	410	838	429	0.55	-	-	GO:0000166//nucleotide binding	-	ko05100//Bacterial invasion of epithelial cells;ko04670//Leukocyte transendothelial migration;ko04510//Focal adhesion;ko05110//Vibrio cholerae infection;ko04145//Phagosome;ko05131//Shigellosis;ko05414//Dilated cardiomyopathy;ko04530//Tight junction;ko05130//Pathogenic Escherichia coli infection;ko04745//Phototransduction - fly;ko04810//Regulation of actin cytoskeleton;ko05416//Viral myocarditis;k…	gi|262401379|gb|ACY66592.1|	85.71	8.26e-11	hypothetical protein [Scylla paramamosain]	gi|218526713|gb|EU920969.1|	99.17	0	Penaeus sp. AT-2008 isolate KCpen 18S ribosomal RNA gene, partial sequence	-	-	-	-
RL-all_c1364	833	16	4	261.158	96.6065	2.70332	1.43473	Up	6.49e-05	0.000145787	-	831	556	276	0.44	-	-	-	-	-	-	-	-	-	-	-	-	-	-	-	-	-
RL-all_c729	831	8	2	130.894	48.4195	2.70332	1.43473	Up	6.49e-05	0.000145573	-	2	829	828	0.73	-	-	-	-	-	-	-	-	-	-	-	-	-	-	-	-	-
RL-all_c912	818	8	2	132.974	49.189	2.70332	1.43473	Up	6.49e-05	0.000145423	-	320	3	318	0.37	KOG4272/General function prediction only ;/Predicted GTP-binding protein	-	-	-	-	gi|195566636|ref|XP_002106885.1|	78.21	1.26e-37	GD17144 [Drosophila simulans]	gi|198468059|ref|XM_001354570.2|	85.14	1e-05	Drosophila pseudoobscura pseudoobscura GA10761 (Dpse\GA10761), mRNA	sp|Q9VY86|TM2D2_DROME	78.21	2e-38	TM2 domain-containing protein CG11103
RL-all_c8024	809	32	8	537.812	198.945	2.70332	1.43473	Up	1.41e-08	6.18e-08	-	809	3	807	0.62	-	-	-	-	-	-	-	-	-	-	-	-	-	-	-	-	-
RL-all_c8154	806	8	2	134.953	49.9213	2.70332	1.43473	Up	6.49e-05	0.000145701	-	752	204	549	0.65	-	-	-	-	-	gi|156358781|ref|XP_001624693.1|	82.5	1.47e-10	predicted protein [Nematostella vectensis]	gi|56968030|gb|AY859576.1|	96.64	1e-123	Gaetice depressus 28S ribosomal RNA gene, partial sequence	-	-	-	-
RL-all_c1074	804	8	2	135.289	50.0455	2.70332	1.43473	Up	6.49e-05	0.000145722	-	395	3	393	0.39	KOG2467/Amino acid transport and metabolism ;/Glycine/serine hydroxymethyltransferase	GO:0005856//cytoskeleton;GO:0019866//organelle inner membrane;GO:0005759//mitochondrial matrix;GO:0005740//mitochondrial envelope	GO:0016742//hydroxymethyl-, formyl- and related transferase activity;GO:0031406//carboxylic acid binding;GO:0005515//protein binding;GO:0004793//threonine aldolase activity;GO:0048037//cofactor binding	GO:0051260//protein homooligomerization;GO:0006545//glycine biosynthetic process;GO:0006563//L-serine metabolic process;GO:0008283//cell proliferation	ko00260//Glycine, serine and threonine metabolism;ko00460//Cyanoamino acid metabolism;ko00680//Methane metabolism;ko01120//Microbial metabolism in diverse environments;ko01100//Metabolic pathways;ko01110//Biosynthesis of secondary metabolites;ko00670//One carbon pool by folate	gi|198421647|ref|XP_002126094.1|	58.47	1.5e-31	PREDICTED: similar to Shmt2 protein [Ciona intestinalis]	-	-	-	-	sp|P34897|GLYM_HUMAN	50.85	1e-27	Serine hydroxymethyltransferase, mitochondrial
RL-all_c1476	795	8	2	136.821	50.6121	2.70332	1.43473	Up	6.49e-05	0.000147346	-	669	283	387	0.4	KOG3969/Function unknown ;/Uncharacterized conserved protein	-	GO:0003824//catalytic activity	-	ko03018//RNA degradation	gi|284518896|gb|ADB92583.1|	57.81	1.63e-37	scavenger decapping enzyme [Ascaris suum]	-	-	-	-	sp|Q9P7C9|DCPS_SCHPO	34.43	9e-30	Scavenger mRNA-decapping enzyme DcpS
RL-all_rep_c12070	782	78	20	1390.95	514.534	2.70332	1.43473	Up	1.67e-19	4.63e-18	-	14	781	768	0.52	KOG0123/RNA processing and modification ; Translation, ribosomal structure and biogenesis ;/Polyadenylate-binding protein (RRM superfamily)	-	GO:0005488//binding	-	ko03013//RNA transport;ko03015//mRNA surveillance pathway;ko03018//RNA degradation	gi|307165845|gb|EFN60208.1|	73.54	1.58e-70	Polyadenylate-binding protein 1 [Camponotus floridanus]	gi|157125850|ref|XM_001654369.1|	79.36	2e-10	Aedes aegypti polyadenylate-binding protein partial mRNA	sp|Q13310|PABP4_HUMAN	69.23	8e-62	Polyadenylate-binding protein 4
RL-all_c1419	780	16	4	278.904	103.171	2.70332	1.43473	Up	6.49e-05	0.000146303	-	647	3	645	0.54	-	-	-	-	-	-	-	-	-	-	-	-	-	-	-	-	-
RL-all_rep_c12068	777	111	28	1959.86	724.984	2.70332	1.43473	Up	8.69e-27	3.08e-25	-	513	10	504	0.5	-	-	-	-	-	-	-	-	-	-	-	-	-	-	-	-	-
RL-all_c1598	775	16	4	280.703	103.836	2.70332	1.43473	Up	6.49e-05	0.000144977	-	281	520	240	0.55	KOG0136/Lipid transport and metabolism ;/Acyl-CoA oxidase	GO:0044439	GO:0015002//heme-copper terminal oxidase activity;GO:0016634;GO:0005515//protein binding;GO:0050662//coenzyme binding	GO:0006692//prostanoid metabolic process;GO:0009062//fatty acid catabolic process;GO:0048232//male gamete generation	ko04146//Peroxisome;ko03320//PPAR signaling pathway;ko00592//alpha-Linolenic acid metabolism;ko00071//Fatty acid metabolism;ko01100//Metabolic pathways;ko01040//Biosynthesis of unsaturated fatty acids	gi|224075126|ref|XP_002196304.1|	77.59	7.57e-17	PREDICTED: acyl-Coenzyme A oxidase 1, palmitoyl [Taeniopygia guttata]	gi|5825422|gb|AF124597.1|AF124597	97.49	3e-145	Penaeus vannamei 18S ribosomal RNA, partial sequence; internal transcribed spacer 1, 5.8S ribosomal RNA, internal transcribed spacer 2, and 28S ribosomal RNA, complete sequence; intergenic spacer region, partial sequence	sp|Q3SZP5|ACOX1_BOVIN	68.97	1e-15	Peroxisomal acyl-coenzyme A oxidase 1
RL-all_c527	773	16	4	281.43	104.105	2.70332	1.43473	Up	6.49e-05	0.000145125	-	452	691	240	0.3	-	-	-	-	-	-	-	-	-	-	-	-	-	-	-	-	-
RL-all_c1103	771	8	2	141.08	52.1875	2.70332	1.43473	Up	6.49e-05	0.000145808	-	35	769	735	0.48	KOG0118/General function prediction only ;/FOG: RRM domain	-	GO:0005488//binding	-	ko03040//Spliceosome	gi|307211508|gb|EFN87603.1|	55.76	9.94e-62	tRNA selenocysteine-associated protein 1 [Harpegnathos saltator]	-	-	-	-	sp|Q80VC6|TSAP1_MOUSE	50.49	6e-49	tRNA selenocysteine 1-associated protein 1
RL-all_rep_c13379	769	8	2	141.447	52.3233	2.70332	1.43473	Up	6.49e-05	0.000146023	-	281	622	342	0.53	-	-	-	-	ko05100//Bacterial invasion of epithelial cells;ko04670//Leukocyte transendothelial migration;ko04510//Focal adhesion;ko05110//Vibrio cholerae infection;ko04145//Phagosome;ko05131//Shigellosis;ko05414//Dilated cardiomyopathy;ko04530//Tight junction;ko05130//Pathogenic Escherichia coli infection;ko04745//Phototransduction - fly;ko04810//Regulation of actin cytoskeleton;ko05416//Viral myocarditis;k…	gi|60360292|dbj|BAD90390.1|	79.25	6.26e-16	mFLJ00348 protein [Mus musculus]	gi|218526713|gb|EU920969.1|	99.61	0	Penaeus sp. AT-2008 isolate KCpen 18S ribosomal RNA gene, partial sequence	sp|Q5DU56|NLRC3_MOUSE	82.14	7e-07	Protein NLRC3
RL-all_rep_c12827	766	8	2	142.001	52.5282	2.70332	1.43473	Up	6.49e-05	0.000147041	-	731	159	573	0.57	KOG0027/Signal transduction mechanisms ;/Calmodulin and related proteins (EF-Hand superfamily)	GO:0031981//nuclear lumen;GO:0016020//membrane;GO:0005815//microtubule organizing center;GO:0005819//spindle	GO:0047485//protein N-terminus binding;GO:0008092//cytoskeletal protein binding;GO:0046872//metal ion binding;GO:0019900//kinase binding	GO:0003012//muscle system process;GO:0051099//positive regulation of binding;GO:0007599//hemostasis;GO:0007267//cell-cell signaling;GO:0032768;GO:0032414//positive regulation of ion transmembrane transporter activity;GO:0006807//nitrogen compound metabolic process;GO:0005977//glycogen metabolic process;GO:0006887//exocytosis;GO:0010863//positive regulation of phospholipase C activity;GO:0014808//…	ko04916//Melanogenesis;ko04020//Calcium signaling pathway;ko04270//Vascular smooth muscle contraction;ko04744//Phototransduction;ko04626//Plant-pathogen interaction;ko04910//Insulin signaling pathway;ko04970//Salivary secretion;ko04912//GnRH signaling pathway;ko04722//Neurotrophin signaling pathway;ko04745//Phototransduction - fly;ko05214//Glioma;ko04740//Olfactory transduction;ko04070//Phosphati…	gi|114677917|ref|XP_512771.2|	42.24	1.51e-26	PREDICTED: similar to calmodulin [Pan troglodytes]	gi|41059623|gb|AY466317.1|	99.58	9e-124	Litopenaeus vannamei microsatellite TUMXLV9.56 sequence	sp|Q9UB37|CALM2_BRALA	41.74	7e-27	Calmodulin-2
RL-all_c1761	760	16	4	286.243	105.886	2.70332	1.43473	Up	6.49e-05	0.000146087	-	324	1	324	0.6	-	-	-	-	-	gi|156358531|ref|XP_001624571.1|	73.13	5.53e-17	predicted protein [Nematostella vectensis]	gi|5825422|gb|AF124597.1|AF124597	98.29	0	Penaeus vannamei 18S ribosomal RNA, partial sequence; internal transcribed spacer 1, 5.8S ribosomal RNA, internal transcribed spacer 2, and 28S ribosomal RNA, complete sequence; intergenic spacer region, partial sequence	-	-	-	-
RL-all_c1101	758	8	2	143.499	53.0826	2.70332	1.43473	Up	6.49e-05	0.000146368	-	3	560	558	0.55	KOG1263/Secondary metabolites biosynthesis, transport and catabolism ;/Multicopper oxidases	-	-	-	ko01100//Metabolic pathways;ko00053//Ascorbate and aldarate metabolism	gi|156540616|ref|XP_001603789.1|	41.36	2.5e-33	PREDICTED: similar to laccase 1 [Nasonia vitripennis]	-	-	-	-	sp|Q12718|LAC2_TRAVE	37.21	1e-18	Laccase-2
RL-all_rep_c11672	755	32	8	576.278	213.174	2.70332	1.43473	Up	1.41e-08	6.21e-08	-	633	1	633	0.49	-	-	-	-	ko04916//Melanogenesis;ko00740//Riboflavin metabolism;ko01100//Metabolic pathways;ko00950//Isoquinoline alkaloid biosynthesis;ko00350//Tyrosine metabolism;ko00965//Betalain biosynthesis;ko01110//Biosynthesis of secondary metabolites	gi|854403|emb|CAA57880.1|	89.35	1.07e-81	hemocyanin [Litopenaeus vannamei]	gi|148841020|gb|EF375712.1|	81.24	6e-51	Marsupenaeus japonicus hemocyanin subunit Y mRNA, complete cds	sp|P80096|HCYC_PANIN	60	3e-49	Hemocyanin C chain
RL-all_rep_c8967	742	8	2	146.594	54.2272	2.70332	1.43473	Up	6.49e-05	0.000146627	-	473	3	471	0.51	-	-	-	-	-	-	-	-	-	-	-	-	-	-	-	-	-
RL-all_rep_c13051	734	8	2	148.191	54.8182	2.70332	1.43473	Up	6.49e-05	0.000144956	-	477	136	342	0.45	-	-	-	-	-	-	-	-	-	-	-	-	-	-	-	-	-
RL-all_c7948	734	8	2	148.191	54.8182	2.70332	1.43473	Up	6.49e-05	0.000146044	-	184	456	273	0.53	-	-	-	-	-	gi|60360292|dbj|BAD90390.1|	79.63	1.97e-16	mFLJ00348 protein [Mus musculus]	gi|218526713|gb|EU920969.1|	99.46	0	Penaeus sp. AT-2008 isolate KCpen 18S ribosomal RNA gene, partial sequence	sp|Q5DU56|NLRC3_MOUSE	82.76	2e-07	Protein NLRC3
RL-all_rep_c13487	734	8	2	148.191	54.8182	2.70332	1.43473	Up	6.49e-05	0.000147303	-	47	733	687	0.65	KOG0157/Secondary metabolites biosynthesis, transport and catabolism ; Lipid transport and metabolism ;/Cytochrome P450 CYP4/CYP19/CYP26 subfamilies	-	GO:0016491//oxidoreductase activity;GO:0005506//iron ion binding	GO:0008152//metabolic process	ko00624//Polycyclic aromatic hydrocarbon degradation;ko00903//Limonene and pinene degradation;ko01120//Microbial metabolism in diverse environments;ko01100//Metabolic pathways;ko00627//Aminobenzoate degradation;ko00945//Stilbenoid, diarylheptanoid and gingerol biosynthesis;ko00363//Bisphenol degradation;ko01110//Biosynthesis of secondary metabolites	gi|269838648|gb|ACZ48687.1|	91.1	2.83e-105	CYP4 [Fenneropenaeus chinensis]	gi|290792622|gb|GU969106.1|	86.92	4e-18	Litopenaeus vannamei cytochrome P450 (CYP4V18) mRNA, complete cds	sp|Q9VA27|CP4C3_DROME	47.69	1e-48	Cytochrome P450 4c3
RL-all_c8098	727	16	4	299.237	110.692	2.70332	1.43473	Up	6.49e-05	0.000147106	-	175	420	246	0.52	-	-	-	-	ko05100//Bacterial invasion of epithelial cells;ko04670//Leukocyte transendothelial migration;ko04510//Focal adhesion;ko05110//Vibrio cholerae infection;ko04145//Phagosome;ko05131//Shigellosis;ko05414//Dilated cardiomyopathy;ko04530//Tight junction;ko05130//Pathogenic Escherichia coli infection;ko04745//Phototransduction - fly;ko04810//Regulation of actin cytoskeleton;ko05416//Viral myocarditis;k…	gi|297490428|ref|XP_002698333.1|	65	1.5e-16	PREDICTED: hypothetical protein [Bos taurus]	gi|218526713|gb|EU920969.1|	99.86	0	Penaeus sp. AT-2008 isolate KCpen 18S ribosomal RNA gene, partial sequence	sp|Q5DU56|NLRC3_MOUSE	82.76	2e-07	Protein NLRC3
RL-all_c4478	707	16	4	307.702	113.823	2.70332	1.43473	Up	6.49e-05	0.000145359	-	148	486	339	0.53	-	-	-	-	ko05100//Bacterial invasion of epithelial cells;ko04670//Leukocyte transendothelial migration;ko04510//Focal adhesion;ko05110//Vibrio cholerae infection;ko04145//Phagosome;ko05131//Shigellosis;ko05414//Dilated cardiomyopathy;ko04530//Tight junction;ko05130//Pathogenic Escherichia coli infection;ko04745//Phototransduction - fly;ko04810//Regulation of actin cytoskeleton;ko05416//Viral myocarditis;k…	gi|297490428|ref|XP_002698333.1|	72.31	7e-16	PREDICTED: hypothetical protein [Bos taurus]	gi|218526713|gb|EU920969.1|	99.44	0	Penaeus sp. AT-2008 isolate KCpen 18S ribosomal RNA gene, partial sequence	-	-	-	-
RL-all_rep_c11626	693	8	2	156.959	58.0615	2.70332	1.43473	Up	6.49e-05	0.000146866	-	555	136	420	0.57	-	-	-	-	-	gi|242009491|ref|XP_002425519.1|	64.47	2.3e-16	conserved hypothetical protein [Pediculus humanus corporis]	gi|218526713|gb|EU920969.1|	100	2e-07	Penaeus sp. AT-2008 isolate KCpen 18S ribosomal RNA gene, partial sequence	-	-	-	-
RL-all_c1089	689	8	2	157.87	58.3985	2.70332	1.43473	Up	6.49e-05	0.000146823	-	3	689	687	0.52	KOG2844/Amino acid transport and metabolism ;/Dimethylglycine dehydrogenase precursor	GO:0044429//mitochondrial part	GO:0016645//oxidoreductase activity, acting on the CH-NH group of donors;GO:0050662//coenzyme binding;GO:0008168//methyltransferase activity	GO:0006544//glycine metabolic process;GO:0006730//one-carbon metabolic process;GO:0019695//choline metabolic process	ko00260//Glycine, serine and threonine metabolism;ko01100//Metabolic pathways	gi|126297980|ref|XP_001371908.1|	68.52	4.2e-87	PREDICTED: similar to sarcosine dehydrogenase [Monodelphis domestica]	gi|301626282|ref|XM_002942277.1|	90.57	2e-07	PREDICTED: Xenopus (Silurana) tropicalis sarcosine dehydrogenase, mitochondrial-like (LOC100492087), mRNA	sp|Q64380|SARDH_RAT	68.52	9e-87	Sarcosine dehydrogenase, mitochondrial
RL-all_c1259	685	16	4	317.584	117.479	2.70332	1.43473	Up	6.49e-05	0.000146217	-	1	684	684	0.57	-	-	-	GO:0007165//signal transduction	-	gi|241604618|ref|XP_002405920.1|	41.74	2.73e-46	innexin, putative [Ixodes scapularis]	gi|21666669|gb|AF441722.1|	86.15	5e-05	Penaeus monodon clone NF141 innexin 1 mRNA, partial cds	sp|P33085|SHAKB_DROME	39.01	6e-46	Innexin shaking-B
RL-all_rep_c9235	680	8	2	159.96	59.1715	2.70332	1.43473	Up	6.49e-05	0.000147193	-	354	1	354	0.58	-	-	-	-	-	gi|242009491|ref|XP_002425519.1|	52.69	1.34e-13	conserved hypothetical protein [Pediculus humanus corporis]	gi|41059634|gb|AY466327.1|	99.28	0	Litopenaeus vannamei microsatellite TUMXLV9.100 sequence	-	-	-	-
RL-all_c1136	680	8	2	159.96	59.1715	2.70332	1.43473	Up	6.49e-05	0.000147588	-	678	181	498	0.44	KOG1691/Intracellular trafficking, secretion, and vesicular transport ;/emp24/gp25L/p24 family of membrane trafficking proteins	GO:0031224//intrinsic to membrane	-	GO:0003002//regionalization;GO:0051234//establishment of localization	-	gi|237761908|emb|CAR94540.1|	75.3	2.75e-67	baiser CG11785-PA protein [Blattella germanica]	gi|3087718|emb|Y17129.1|	86.84	3e-09	Anguilla anguilla mRNA for S31 protein	sp|B4K4G5|TMEDA_DROMO	67.88	4e-61	Transmembrane emp24 domain-containing protein bai
RL-all_rep_c8671	679	32	8	640.781	237.034	2.70332	1.43473	Up	1.41e-08	6.17e-08	-	408	677	270	0.53	-	-	-	-	ko05100//Bacterial invasion of epithelial cells;ko04670//Leukocyte transendothelial migration;ko04510//Focal adhesion;ko05110//Vibrio cholerae infection;ko04145//Phagosome;ko05131//Shigellosis;ko05414//Dilated cardiomyopathy;ko04530//Tight junction;ko05130//Pathogenic Escherichia coli infection;ko04745//Phototransduction - fly;ko04810//Regulation of actin cytoskeleton;ko05416//Viral myocarditis;k…	gi|297490428|ref|XP_002698333.1|	72.31	6.43e-16	PREDICTED: hypothetical protein [Bos taurus]	gi|218526713|gb|EU920969.1|	99.12	0	Penaeus sp. AT-2008 isolate KCpen 18S ribosomal RNA gene, partial sequence	-	-	-	-
RL-all_c1475	673	32	8	646.493	239.148	2.70332	1.43473	Up	1.41e-08	6.19e-08	-	1	645	645	0.5	KOG3306/Function unknown ;/Predicted membrane protein	-	-	-	-	gi|241616916|ref|XP_002408075.1|	54.77	7.72e-54	membrane protein, putative [Ixodes scapularis]	-	-	-	-	sp|Q5TYV0|CO024_DANRE	48.76	3e-47	UPF0480 protein C15orf24 homolog
RL-all_rep_c8612	673	8	2	161.623	59.7869	2.70332	1.43473	Up	6.49e-05	0.00014626	-	3	671	669	0.5	KOG1203/Carbohydrate transport and metabolism ;/Predicted dehydrogenase	-	GO:0016491//oxidoreductase activity	GO:0044237//cellular metabolic process	ko00740//Riboflavin metabolism;ko00860//Porphyrin and chlorophyll metabolism	gi|209734450|gb|ACI68094.1|	49.74	5.49e-44	Flavin reductase [Salmo salar]	-	-	-	-	sp|P30043|BLVRB_HUMAN	31.61	9e-13	Flavin reductase
RL-all_rep_c13374	670	8	2	162.347	60.0546	2.70332	1.43473	Up	6.49e-05	0.000145402	-	609	1	609	0.55	KOG1663/Secondary metabolites biosynthesis, transport and catabolism ;/O-methyltransferase	-	-	-	ko00941//Flavonoid biosynthesis;ko00624//Polycyclic aromatic hydrocarbon degradation;ko00940//Phenylpropanoid biosynthesis;ko00360//Phenylalanine metabolism;ko01120//Microbial metabolism in diverse environments;ko01100//Metabolic pathways;ko00340//Histidine metabolism;ko00945//Stilbenoid, diarylheptanoid and gingerol biosynthesis;ko00350//Tyrosine metabolism;ko01110//Biosynthesis of secondary met…	gi|72139268|gb|AAZ66373.1|	83.43	2.98e-82	O-methyltransferase [Fenneropenaeus chinensis]	gi|72139267|gb|DQ091255.1|	83.7	4e-101	Fenneropenaeus chinensis O-methyltransferase mRNA, complete cds	sp|Q86IC8|CAMT2_DICDI	50.59	7e-36	Probable caffeoyl-CoA O-methyltransferase 2
RL-all_c1722	668	8	2	162.833	60.2344	2.70332	1.43473	Up	6.49e-05	0.000145295	-	572	3	570	0.68	-	-	-	-	-	gi|156358781|ref|XP_001624693.1|	82.5	1.03e-10	predicted protein [Nematostella vectensis]	gi|56968030|gb|AY859576.1|	89.66	6e-26	Gaetice depressus 28S ribosomal RNA gene, partial sequence	-	-	-	-
RL-all_rep_c12833	667	48	12	978.463	361.948	2.70332	1.43473	Up	2.37e-12	1.83e-11	-	555	235	321	0.53	-	-	-	-	-	gi|297490398|ref|XP_002698317.1|	55.88	2.06e-11	PREDICTED: hypothetical protein [Bos taurus]	gi|218526713|gb|EU920969.1|	99.1	0	Penaeus sp. AT-2008 isolate KCpen 18S ribosomal RNA gene, partial sequence	-	-	-	-
RL-all_rep_c12566	667	16	4	326.154	120.649	2.70332	1.43473	Up	6.49e-05	0.00014583	-	1	633	633	0.46	KOG0190/Posttranslational modification, protein turnover, chaperones ;/Protein disulfide isomerase (prolyl 4-hydroxylase beta subunit)	GO:0031967;GO:0012505//endomembrane system;GO:0044432//endoplasmic reticulum part	GO:0016862//intramolecular oxidoreductase activity, interconverting keto- and enol-groups;GO:0015036//disulfide oxidoreductase activity	GO:0018904;GO:0044267//cellular protein metabolic process;GO:0019725//cellular homeostasis	ko04141//Protein processing in endoplasmic reticulum	gi|225382096|gb|ACN89260.1|	99.47	3.23e-112	protein disulfide isomerase [Litopenaeus vannamei]	gi|332271600|gb|HQ630062.1|	93.41	0	Fenneropenaeus chinensis protein disulfide isomerase 2 mRNA, complete cds	sp|P54399|PDI_DROME	67.89	8e-77	Protein disulfide-isomerase
RL-all_c783	656	8	2	165.812	61.3363	2.70332	1.43473	Up	6.49e-05	0.000146389	-	2	403	402	0.52	-	-	-	-	-	gi|21666702|gb|AAM73800.1|AF445314_1	97.73	1.05e-44	SCYLLA-like protein [Penaeus monodon]	gi|21666701|gb|AF445314.1|	90.84	1e-178	Penaeus monodon SCYLLA-like protein mRNA, complete cds	sp|Q9VTI8|CHRB_DROME	34.65	3e-06	Protein charybde
RL-all_c331	646	8	2	168.378	62.2857	2.70332	1.43473	Up	6.49e-05	0.00014521	-	164	646	483	0.38	KOG3062/General function prediction only ;/RNA polymerase II elongator associated protein	-	GO:0000166//nucleotide binding	-	-	gi|226372682|gb|ACO51966.1|	56.06	2.93e-44	KTI12 homolog [Rana catesbeiana]	-	-	-	-	sp|Q4KLF3|KTI12_XENLA	55.38	2e-43	Protein KTI12 homolog
RL-all_c1462	645	8	2	168.64	62.3823	2.70332	1.43473	Up	6.49e-05	0.000147478	-	567	1	567	0.5	KOG4296/Signal transduction mechanisms ;/Epithelin/granulin	-	-	-	-	gi|301768759|ref|XP_002919787.1|	40.38	4.73e-34	PREDICTED: LOW QUALITY PROTEIN: granulins-like [Ailuropoda melanoleuca]	-	-	-	-	sp|P23785|GRN_RAT	40.91	8e-34	Granulins
RL-all_rep_c13583	644	48	12	1013.41	374.875	2.70332	1.43473	Up	2.37e-12	1.83e-11	-	443	634	192	0.57	-	-	-	-	-	gi|156358531|ref|XP_001624571.1|	73.13	3.98e-17	predicted protein [Nematostella vectensis]	gi|5825422|gb|AF124597.1|AF124597	99.22	0	Penaeus vannamei 18S ribosomal RNA, partial sequence; internal transcribed spacer 1, 5.8S ribosomal RNA, internal transcribed spacer 2, and 28S ribosomal RNA, complete sequence; intergenic spacer region, partial sequence	-	-	-	-
RL-all_c1014	640	8	2	169.957	62.8697	2.70332	1.43473	Up	6.49e-05	0.000145873	-	358	2	357	0.4	KOG1706/Amino acid transport and metabolism ;/Argininosuccinate synthase	GO:0043005//neuron projection;GO:0000323//lytic vacuole;GO:0031966//mitochondrial membrane;GO:0043025//neuronal cell body	GO:0032559;GO:0016879//ligase activity, forming carbon-nitrogen bonds	GO:0032496//response to lipopolysaccharide;GO:0060538//skeletal muscle organ development;GO:0006575//cellular modified amino acid metabolic process;GO:0002526//acute inflammatory response;GO:0033762//response to glucagon stimulus;GO:0043627//response to estrogen stimulus;GO:0034612//response to tumor necrosis factor;GO:0010038//response to metal ion;GO:0006525//arginine metabolic process;GO:00196…	ko00330//Arginine and proline metabolism;ko01100//Metabolic pathways;ko01110//Biosynthesis of secondary metabolites;ko00250//Alanine, aspartate and glutamate metabolism	gi|47223564|emb|CAF99173.1|	65.66	2.54e-32	unnamed protein product [Tetraodon nigroviridis]	-	-	-	-	sp|Q66I24|ASSY_DANRE	65.66	1e-32	Argininosuccinate synthase
RL-all_c4791	638	48	12	1022.94	378.401	2.70332	1.43473	Up	2.37e-12	1.84e-11	-	284	3	282	0.55	-	-	-	-	-	gi|156358531|ref|XP_001624571.1|	73.13	3.89e-17	predicted protein [Nematostella vectensis]	gi|5825422|gb|AF124597.1|AF124597	98.12	0	Penaeus vannamei 18S ribosomal RNA, partial sequence; internal transcribed spacer 1, 5.8S ribosomal RNA, internal transcribed spacer 2, and 28S ribosomal RNA, complete sequence; intergenic spacer region, partial sequence	-	-	-	-
RL-all_c1000	637	16	4	341.515	126.332	2.70332	1.43473	Up	6.49e-05	0.000146584	-	56	313	258	0.4	-	-	-	-	-	-	-	-	-	-	-	-	-	-	-	-	-
RL-all_rep_c8867	636	16	4	342.052	126.53	2.70332	1.43473	Up	6.49e-05	0.000146238	-	579	292	288	0.57	-	-	-	-	-	gi|262401379|gb|ACY66592.1|	90	3.2e-19	hypothetical protein [Scylla paramamosain]	gi|218526713|gb|EU920969.1|	99.84	0	Penaeus sp. AT-2008 isolate KCpen 18S ribosomal RNA gene, partial sequence	-	-	-	-
RL-all_rep_c11706	633	16	4	343.673	127.13	2.70332	1.43473	Up	6.49e-05	0.000147128	-	186	548	363	0.46	KOG2297/Translation, ribosomal structure and biogenesis ;/Predicted translation factor, contains W2 domain	GO:0044424//intracellular part	GO:0005488//binding	GO:0006351//transcription, DNA-dependent	-	gi|297465198|ref|XP_881223.2|	68.29	1.71e-50	PREDICTED: basic leucine zipper and W2 domains 1 isoform 7 [Bos taurus]	gi|224045206|ref|XM_002188412.1|	94	2e-10	PREDICTED: Taeniopygia guttata basic leucine zipper and W2 domains 2 (LOC100226482), mRNA	sp|Q6P7P5|BZW1_RAT	68.29	3e-51	Basic leucine zipper and W2 domain-containing protein 1
RL-all_c1505	632	48	12	1032.65	381.993	2.70332	1.43473	Up	2.37e-12	1.84e-11	-	270	52	219	0.56	-	-	-	-	-	gi|291415306|ref|XP_002723895.1|	73.33	1.33e-17	PREDICTED: hypothetical protein [Oryctolagus cuniculus]	gi|5825422|gb|AF124597.1|AF124597	98.25	0	Penaeus vannamei 18S ribosomal RNA, partial sequence; internal transcribed spacer 1, 5.8S ribosomal RNA, internal transcribed spacer 2, and 28S ribosomal RNA, complete sequence; intergenic spacer region, partial sequence	-	-	-	-
RL-all_rep_c12149	628	8	2	173.205	64.071	2.70332	1.43473	Up	6.49e-05	0.000146541	-	3	509	507	0.54	-	-	-	-	-	gi|291235670|ref|XP_002737763.1|	29.5	9e-11	PREDICTED: conserved hypothetical protein-like [Saccoglossus kowalevskii]	-	-	-	-	-	-	-	-
RL-all_c900	628	8	2	173.205	64.071	2.70332	1.43473	Up	6.49e-05	0.000147368	-	149	361	213	0.36	-	-	-	-	-	-	-	-	-	-	-	-	-	-	-	-	-
RL-all_c2402	627	8	2	173.481	64.1732	2.70332	1.43473	Up	6.49e-05	0.000146411	-	626	165	462	0.46	KOG2082/Inorganic ion transport and metabolism ;/K+/Cl- cotransporter KCC1 and related transporters	GO:0016020//membrane	GO:0015377//cation:chloride symporter activity;GO:0005275//amine transmembrane transporter activity	GO:0009612//response to mechanical stimulus;GO:0006811//ion transport;GO:0006865//amino acid transport	ko04966//Collecting duct acid secretion	gi|270014766|gb|EFA11214.1|	77.55	7.92e-66	hypothetical protein TcasGA2_TC005178 [Tribolium castaneum]	gi|332858677|ref|XM_003316989.1|	83.8	1e-17	PREDICTED: Pan troglodytes solute carrier family 12 (potassium-chloride transporter), member 5 (SLC12A5), mRNA	sp|Q63632|S12A4_RAT	69.66	2e-50	Solute carrier family 12 member 4
RL-all_c699	624	8	2	174.315	64.4817	2.70332	1.43473	Up	6.49e-05	0.000146671	-	171	1	171	0.33	-	-	-	-	-	-	-	-	-	-	-	-	-	-	-	-	-
RL-all_c1496	613	32	8	709.772	262.555	2.70332	1.43473	Up	1.41e-08	6.2e-08	-	403	612	210	0.57	-	-	-	-	-	gi|156358531|ref|XP_001624571.1|	73.13	3.6e-17	predicted protein [Nematostella vectensis]	gi|5825422|gb|AF124597.1|AF124597	99.02	0	Penaeus vannamei 18S ribosomal RNA, partial sequence; internal transcribed spacer 1, 5.8S ribosomal RNA, internal transcribed spacer 2, and 28S ribosomal RNA, complete sequence; intergenic spacer region, partial sequence	-	-	-	-
RL-all_rep_c11802	611	16	4	356.047	131.707	2.70332	1.43473	Up	6.49e-05	0.00014739	-	482	69	414	0.44	KOG0852/Posttranslational modification, protein turnover, chaperones ;/Alkyl hydroperoxide reductase, thiol specific antioxidant and related enzymes	GO:0043234//protein complex;GO:0005768//endosome	GO:0016705//oxidoreductase activity, acting on paired donors, with incorporation or reduction of molecular oxygen;GO:0016757//transferase activity, transferring glycosyl groups;GO:0016209//antioxidant activity;GO:0004869//cysteine-type endopeptidase inhibitor activity;GO:0019900//kinase binding	GO:0030097//hemopoiesis;GO:0043549//regulation of kinase activity;GO:0042743//hydrogen peroxide metabolic process;GO:0055086//nucleobase, nucleoside and nucleotide metabolic process;GO:0008283//cell proliferation;GO:0051091//positive regulation of sequence-specific DNA binding transcription factor activity;GO:0001890//placenta development;GO:0000302//response to reactive oxygen species;GO:0006996…	-	gi|71896087|ref|NP_001025608.1|	73.91	2.64e-75	peroxiredoxin 3 [Xenopus (Silurana) tropicalis]	gi|297278579|ref|XM_001102188.2|	87.21	7e-13	PREDICTED: Macaca mulatta peroxiredoxin-1-like, transcript variant 2 (LOC706142), mRNA	sp|P20108|PRDX3_MOUSE	75.36	8e-75	Thioredoxin-dependent peroxide reductase, mitochondrial
RL-all_c2359	610	8	2	178.316	65.9616	2.70332	1.43473	Up	6.49e-05	0.000145744	-	28	255	228	0.54	-	-	GO:0000166//nucleotide binding	-	ko05100//Bacterial invasion of epithelial cells;ko04670//Leukocyte transendothelial migration;ko04510//Focal adhesion;ko05110//Vibrio cholerae infection;ko04145//Phagosome;ko05131//Shigellosis;ko05414//Dilated cardiomyopathy;ko04530//Tight junction;ko05130//Pathogenic Escherichia coli infection;ko04745//Phototransduction - fly;ko04810//Regulation of actin cytoskeleton;ko05416//Viral myocarditis;k…	gi|198041659|ref|NP_001128241.1|	72.09	1.22e-09	actin, cytoplasmic 2 [Pan troglodytes]	gi|218526713|gb|EU920969.1|	96.96	0	Penaeus sp. AT-2008 isolate KCpen 18S ribosomal RNA gene, partial sequence	-	-	-	-
RL-all_rep_c8890	610	8	2	178.316	65.9616	2.70332	1.43473	Up	6.49e-05	0.000147259	-	1	609	609	0.56	KOG3923/Amino acid transport and metabolism ;/D-aspartate oxidase	-	GO:0016641//oxidoreductase activity, acting on the CH-NH2 group of donors, oxygen as acceptor	-	ko04146//Peroxisome;ko00250//Alanine, aspartate and glutamate metabolism	gi|195582254|ref|XP_002080943.1|	53.69	7.82e-57	GD25962 [Drosophila simulans]	-	-	-	-	sp|Q99489|OXDD_HUMAN	41.58	2e-33	D-aspartate oxidase
RL-all_c7946	607	8	2	179.197	66.2876	2.70332	1.43473	Up	6.49e-05	0.000146454	-	302	135	168	0.33	KOG3362/General function prediction only ;/Predicted BBOX Zn-finger protein	-	-	-	-	gi|307209703|gb|EFN86561.1|	78.79	3.18e-10	Zinc finger HIT domain-containing protein 1 [Harpegnathos saltator]	-	-	-	-	sp|Q8R331|ZNHI1_MOUSE	65.62	5e-09	Zinc finger HIT domain-containing protein 1
RL-all_rep_c11796	605	8	2	179.789	66.5068	2.70332	1.43473	Up	6.49e-05	0.000146066	-	60	605	546	0.52	KOG1352/Energy production and conversion ;/Vacuolar H+-ATPase V1 sector, subunit A	GO:0043231//intracellular membrane-bounded organelle;GO:0033176;GO:0044444//cytoplasmic part	GO:0015078//hydrogen ion transmembrane transporter activity;GO:0019829//cation-transporting ATPase activity;GO:0032559	GO:0015986//ATP synthesis coupled proton transport;GO:0015988//energy coupled proton transport, against electrochemical gradient	ko05110//Vibrio cholerae infection;ko04966//Collecting duct acid secretion;ko04145//Phagosome;ko05323//Rheumatoid arthritis;ko01100//Metabolic pathways;ko00190//Oxidative phosphorylation;ko05120//Epithelial cell signaling in Helicobacter pylori infection	gi|260831494|ref|XP_002610694.1|	72.73	6.88e-66	hypothetical protein BRAFLDRAFT_202247 [Branchiostoma floridae]	gi|161339206|dbj|AB369668.1|	81.05	3e-15	Oreochromis mossambicus V-ATPaseA mRNA for V-ATPase subunit A, complete cds	sp|Q90647|VATA_CHICK	71.69	4e-64	V-type proton ATPase catalytic subunit A
RL-all_c1184	603	8	2	180.386	66.7273	2.70332	1.43473	Up	6.49e-05	0.000146281	-	603	1	603	0.49	KOG0328/Translation, ribosomal structure and biogenesis ;/Predicted ATP-dependent RNA helicase FAL1, involved in rRNA maturation, DEAD-box superfamily	GO:0016604//nuclear body;GO:0030529//ribonucleoprotein complex	GO:0003724//RNA helicase activity;GO:0032559;GO:0042623//ATPase activity, coupled;GO:0003729//mRNA binding	GO:0050658//RNA transport;GO:0006412//translation;GO:0000956//nuclear-transcribed mRNA catabolic process;GO:0006396//RNA processing;GO:0042254//ribosome biogenesis	ko03040//Spliceosome;ko03013//RNA transport;ko03015//mRNA surveillance pathway	gi|163838674|ref|NP_001106217.1|	84.69	8.92e-90	eukaryotic initiation factor 4A-III [Bombyx mori]	gi|327262700|ref|XM_003216114.1|	78.52	2e-34	PREDICTED: Anolis carolinensis eukaryotic initiation factor 4A-III-like (LOC100560227), mRNA	sp|B5FZY7|IF4A3_TAEGU	86.36	4e-87	Eukaryotic initiation factor 4A-III
RL-all_rep_c8891	602	8	2	180.685	66.8382	2.70332	1.43473	Up	6.49e-05	0.000146325	-	1	534	534	0.46	-	-	-	-	ko04916//Melanogenesis;ko00740//Riboflavin metabolism;ko01100//Metabolic pathways;ko00950//Isoquinoline alkaloid biosynthesis;ko00350//Tyrosine metabolism;ko00965//Betalain biosynthesis;ko01110//Biosynthesis of secondary metabolites	gi|148841021|gb|ABR14694.1|	89.1	2.96e-97	hemocyanin subunit Y [Marsupenaeus japonicus]	gi|148841020|gb|EF375712.1|	86.12	8e-139	Marsupenaeus japonicus hemocyanin subunit Y mRNA, complete cds	sp|P80888|HCY_PALVU	68.99	9e-73	Hemocyanin
RL-all_c1796	601	8	2	180.986	66.9494	2.70332	1.43473	Up	6.49e-05	0.000145765	-	395	601	207	0.55	-	-	-	-	-	gi|156358531|ref|XP_001624571.1|	73.13	3.42e-17	predicted protein [Nematostella vectensis]	gi|5825422|gb|AF124597.1|AF124597	99	0	Penaeus vannamei 18S ribosomal RNA, partial sequence; internal transcribed spacer 1, 5.8S ribosomal RNA, internal transcribed spacer 2, and 28S ribosomal RNA, complete sequence; intergenic spacer region, partial sequence	-	-	-	-
RL-all_c641	599	16	4	363.18	134.346	2.70332	1.43473	Up	6.49e-05	0.000145551	-	495	1	495	0.54	KOG3199/Coenzyme transport and metabolism ;/Nicotinamide mononucleotide adenylyl transferase	-	GO:0016772//transferase activity, transferring phosphorus-containing groups	GO:0009058//biosynthetic process	ko01100//Metabolic pathways;ko00760//Nicotinate and nicotinamide metabolism	gi|242018973|ref|XP_002429943.1|	47.22	6.12e-35	Nicotinamide mononucleotide adenylyltransferase, putative [Pediculus humanus corporis]	gi|189240702|ref|XM_968487.2|	86.36	1e-05	PREDICTED: Tribolium castaneum similar to nicotinamide mononucleotide adenylyltransferase 1 (LOC662389), mRNA	sp|Q99JR6|NMNA3_MOUSE	55.45	4e-27	Nicotinamide mononucleotide adenylyltransferase 3
RL-all_rep_c12880	599	16	4	363.18	134.346	2.70332	1.43473	Up	6.49e-05	0.000145615	-	34	597	564	0.46	KOG2806/Carbohydrate transport and metabolism ;/Chitinase	-	GO:0004553//hydrolase activity, hydrolyzing O-glycosyl compounds	GO:0009311//oligosaccharide metabolic process;GO:0006026	-	gi|27229204|ref|NP_083112.1|	33.11	1.62e-19	di-N-acetylchitobiase [Mus musculus]	-	-	-	-	sp|Q8R242|DIAC_MOUSE	33.11	3e-20	Di-N-acetylchitobiase
RL-all_rep_c12878	595	16	4	365.622	135.249	2.70332	1.43473	Up	6.49e-05	0.000144638	-	3	479	477	0.55	-	-	-	-	-	gi|291235670|ref|XP_002737763.1|	29.5	7.97e-11	PREDICTED: conserved hypothetical protein-like [Saccoglossus kowalevskii]	-	-	-	-	-	-	-	-
RL-all_c1290	595	16	4	365.622	135.249	2.70332	1.43473	Up	6.49e-05	0.00014613	-	580	2	579	0.45	KOG0725/General function prediction only ;/Reductases with broad range of substrate specificities	GO:0042579//microbody	GO:0016628//oxidoreductase activity, acting on the CH-CH group of donors, NAD or NADP as acceptor	GO:0006631//fatty acid metabolic process	ko04146//Peroxisome;ko01040//Biosynthesis of unsaturated fatty acids	gi|156388119|ref|XP_001634549.1|	66.85	6.09e-67	predicted protein [Nematostella vectensis]	-	-	-	-	sp|Q99MZ7|PECR_MOUSE	60.43	1e-60	Peroxisomal trans-2-enoyl-CoA reductase
RL-all_rep_c13035	590	8	2	184.36	68.1976	2.70332	1.43473	Up	6.49e-05	0.000147237	-	2	562	561	0.61	KOG0676/Cytoskeleton ;/Actin and related proteins	GO:0015630//microtubule cytoskeleton;GO:0000790//nuclear chromatin;GO:0015629//actin cytoskeleton;GO:0044444//cytoplasmic part	GO:0032559	GO:0006996//organelle organization;GO:0006909//phagocytosis;GO:0002118//aggressive behavior;GO:0007420//brain development;GO:0045185//maintenance of protein location;GO:0003006//developmental process involved in reproduction	ko05100//Bacterial invasion of epithelial cells;ko04670//Leukocyte transendothelial migration;ko04510//Focal adhesion;ko05110//Vibrio cholerae infection;ko04145//Phagosome;ko05131//Shigellosis;ko05414//Dilated cardiomyopathy;ko04530//Tight junction;ko05130//Pathogenic Escherichia coli infection;ko04745//Phototransduction - fly;ko04810//Regulation of actin cytoskeleton;ko05416//Viral myocarditis;k…	gi|40217870|gb|AAR82846.1|	100	1.4e-100	actin E [Litopenaeus vannamei]	gi|124633758|gb|AF300705.2|	98.88	0	Litopenaeus vannamei beta-actin mRNA, complete cds	sp|P84185|ACT5C_ANOGA	99.44	7e-101	Actin-5C
RL-all_rep_c12550	589	32	8	738.693	273.254	2.70332	1.43473	Up	1.41e-08	6.17e-08	-	1	549	549	0.55	KOG2806/Carbohydrate transport and metabolism ;/Chitinase	-	GO:0016787//hydrolase activity	GO:0008152//metabolic process	ko00520//Amino sugar and nucleotide sugar metabolism	gi|195969368|gb|ACG60513.1|	86.75	3.46e-83	chitinase 1 precursor [Litopenaeus vannamei]	gi|5114425|gb|AF157503.1|	90.76	4e-122	Penaeus monodon chitinase 1 (Chi-1) mRNA, complete cds	-	-	-	-
RL-all_c8147	585	32	8	743.744	275.122	2.70332	1.43473	Up	1.41e-08	6.2e-08	-	384	7	378	0.58	-	-	-	-	-	gi|242009491|ref|XP_002425519.1|	54.46	1.44e-17	conserved hypothetical protein [Pediculus humanus corporis]	gi|41059634|gb|AY466327.1|	99.77	0	Litopenaeus vannamei microsatellite TUMXLV9.100 sequence	-	-	-	-
RL-all_rep_c12125	583	32	8	746.295	276.066	2.70332	1.43473	Up	1.41e-08	6.19e-08	-	409	2	408	0.59	-	-	-	-	-	gi|118083774|ref|XP_001231536.1|	65.31	1.01e-16	PREDICTED: similar to Ac1147 [Gallus gallus]	gi|41059634|gb|AY466327.1|	99.77	0	Litopenaeus vannamei microsatellite TUMXLV9.100 sequence	-	-	-	-
RL-all_c1727	579	16	4	375.725	138.986	2.70332	1.43473	Up	6.49e-05	0.000147412	-	380	3	378	0.58	-	-	-	-	-	gi|242009491|ref|XP_002425519.1|	54.46	1.42e-17	conserved hypothetical protein [Pediculus humanus corporis]	gi|41059634|gb|AY466327.1|	99.53	0	Litopenaeus vannamei microsatellite TUMXLV9.100 sequence	-	-	-	-
RL-all_rep_c8835	578	8	2	188.188	69.6135	2.70332	1.43473	Up	6.49e-05	0.000146433	-	528	1	528	0.46	KOG0176/Posttranslational modification, protein turnover, chaperones ;/20S proteasome, regulatory subunit alpha type PSMA5/PUP2	GO:0005839//proteasome core complex;GO:0043231//intracellular membrane-bounded organelle	GO:0004175//endopeptidase activity	GO:0019941//modification-dependent protein catabolic process	ko03050//Proteasome	gi|91087635|ref|XP_973117.1|	84.71	5.06e-76	PREDICTED: similar to proteasome zeta subunit [Tribolium castaneum]	gi|225718547|gb|BT080696.1|	92.5	3e-21	Caligus clemensi clone ccle-evs-514-294 Proteasome subunit alpha type-5 putative mRNA, complete cds	sp|Q95083|PSA5_DROME	78.49	8e-69	Proteasome subunit alpha type-5
RL-all_rep_c12209	577	8	2	188.514	69.7341	2.70332	1.43473	Up	6.49e-05	0.000145958	-	377	3	375	0.58	-	-	-	-	-	gi|242009491|ref|XP_002425519.1|	53.47	6.95e-17	conserved hypothetical protein [Pediculus humanus corporis]	gi|41059634|gb|AY466327.1|	99.77	0	Litopenaeus vannamei microsatellite TUMXLV9.100 sequence	-	-	-	-
RL-all_rep_c8727	574	8	2	189.499	70.0986	2.70332	1.43473	Up	6.49e-05	0.000146497	-	200	574	375	0.59	-	-	-	-	-	gi|242009491|ref|XP_002425519.1|	55	2.35e-17	conserved hypothetical protein [Pediculus humanus corporis]	gi|41059634|gb|AY466327.1|	99.77	0	Litopenaeus vannamei microsatellite TUMXLV9.100 sequence	-	-	-	-
RL-all_c8112	572	16	4	380.323	140.687	2.70332	1.43473	Up	6.49e-05	0.000145232	-	328	2	327	0.59	-	-	-	-	-	gi|297490465|ref|XP_002698352.1|	64.71	1.96e-21	PREDICTED: hypothetical protein [Bos taurus]	gi|41059634|gb|AY466327.1|	99.3	0	Litopenaeus vannamei microsatellite TUMXLV9.100 sequence	-	-	-	-
RL-all_c1005	572	16	4	380.323	140.687	2.70332	1.43473	Up	6.49e-05	0.000147698	-	105	572	468	0.47	-	GO:0031981//nuclear lumen	GO:0016799//hydrolase activity, hydrolyzing N-glycosyl compounds;GO:0042802//identical protein binding	GO:0009125;GO:0016049//cell growth	-	gi|156402726|ref|XP_001639741.1|	54.74	4.65e-34	predicted protein [Nematostella vectensis]	-	-	-	-	sp|A7RLE5|RCL_NEMVE	54.74	1e-34	Putative deoxyribonucleoside 5'-monophosphate N-glycosidase
RL-all_c1803	570	8	2	190.829	70.5905	2.70332	1.43473	Up	6.49e-05	0.00014466	-	404	3	402	0.59	-	-	-	-	-	gi|242009491|ref|XP_002425519.1|	63.75	4.67e-18	conserved hypothetical protein [Pediculus humanus corporis]	gi|41059634|gb|AY466327.1|	99.52	0	Litopenaeus vannamei microsatellite TUMXLV9.100 sequence	-	-	-	-
RL-all_rep_c8802	567	8	2	191.839	70.964	2.70332	1.43473	Up	6.49e-05	0.00014504	-	326	72	255	0.59	-	-	-	-	-	gi|242009491|ref|XP_002425519.1|	39.45	9.98e-18	conserved hypothetical protein [Pediculus humanus corporis]	gi|41059634|gb|AY466327.1|	99.53	0	Litopenaeus vannamei microsatellite TUMXLV9.100 sequence	-	-	-	-
RL-all_rep_c13592	566	8	2	192.178	71.0894	2.70332	1.43473	Up	6.49e-05	0.000145083	-	2	553	552	0.58	KOG1003/Cytoskeleton ;/Actin filament-coating protein tropomyosin	GO:0005865//striated muscle thin filament	GO:0008092//cytoskeletal protein binding	GO:0030032//lamellipodium assembly;GO:0019094//pole plasm mRNA localization;GO:0003012//muscle system process;GO:0048812//neuron projection morphogenesis	ko05200//Pathways in cancer;ko05414//Dilated cardiomyopathy;ko04260//Cardiac muscle contraction;ko05216//Thyroid cancer;ko05410//Hypertrophic cardiomyopathy (HCM)	gi|229577300|ref|NP_001153346.1|	63.2	5.25e-46	tropomyosin 1 isoform A [Nasonia vitripennis]	gi|170791251|gb|EU410072.1|	100	2e-28	Litopenaeus vannamei Lit v 1 tropomyosin mRNA, complete cds	sp|A1KYZ2|TPM_PENMO	69.49	2e-40	Tropomyosin
RL-all_rep_c14196	566	8	2	192.178	71.0894	2.70332	1.43473	Up	6.49e-05	0.00014568	-	201	566	366	0.58	-	-	-	-	-	gi|242009491|ref|XP_002425519.1|	54.64	2.49e-16	conserved hypothetical protein [Pediculus humanus corporis]	gi|41059634|gb|AY466327.1|	99.53	0	Litopenaeus vannamei microsatellite TUMXLV9.100 sequence	-	-	-	-
RL-all_rep_c8742	566	8	2	192.178	71.0894	2.70332	1.43473	Up	6.49e-05	0.000146845	-	177	566	390	0.59	-	-	-	-	-	gi|118083774|ref|XP_001231536.1|	56	1.32e-17	PREDICTED: similar to Ac1147 [Gallus gallus]	gi|41059634|gb|AY466327.1|	99.3	0	Litopenaeus vannamei microsatellite TUMXLV9.100 sequence	-	-	-	-
RL-all_c8175	565	8	2	192.518	71.2152	2.70332	1.43473	Up	6.49e-05	0.000144934	-	366	1	366	0.58	-	-	-	-	-	gi|242009491|ref|XP_002425519.1|	54.64	2.49e-16	conserved hypothetical protein [Pediculus humanus corporis]	gi|41059634|gb|AY466327.1|	99.53	0	Litopenaeus vannamei microsatellite TUMXLV9.100 sequence	-	-	-	-
RL-all_rep_c13230	565	8	2	192.518	71.2152	2.70332	1.43473	Up	6.49e-05	0.000145915	-	412	182	231	0.53	-	-	-	-	ko05100//Bacterial invasion of epithelial cells;ko04670//Leukocyte transendothelial migration;ko04510//Focal adhesion;ko05110//Vibrio cholerae infection;ko04145//Phagosome;ko05131//Shigellosis;ko05414//Dilated cardiomyopathy;ko04530//Tight junction;ko05130//Pathogenic Escherichia coli infection;ko04745//Phototransduction - fly;ko04810//Regulation of actin cytoskeleton;ko05416//Viral myocarditis;k…	gi|297490428|ref|XP_002698333.1|	65.85	4.55e-18	PREDICTED: hypothetical protein [Bos taurus]	gi|218526713|gb|EU920969.1|	99.12	0	Penaeus sp. AT-2008 isolate KCpen 18S ribosomal RNA gene, partial sequence	sp|Q5DU56|NLRC3_MOUSE	82.76	1e-07	Protein NLRC3
RL-all_rep_c9188	565	8	2	192.518	71.2152	2.70332	1.43473	Up	6.49e-05	0.000147544	-	2	553	552	0.73	-	-	-	-	-	gi|156404354|ref|XP_001640372.1|	83.33	4.71e-07	predicted protein [Nematostella vectensis]	gi|148728131|gb|EF422366.1|	95.37	6e-38	Neelides sp. YG-2007 28S ribosomal RNA gene, partial sequence	-	-	-	-
RL-all_rep_c8779	564	8	2	192.859	71.3415	2.70332	1.43473	Up	6.49e-05	0.000145104	-	375	7	369	0.58	-	-	-	-	-	gi|242009491|ref|XP_002425519.1|	70.42	3.49e-18	conserved hypothetical protein [Pediculus humanus corporis]	gi|41059634|gb|AY466327.1|	97.6	0	Litopenaeus vannamei microsatellite TUMXLV9.100 sequence	-	-	-	-
RL-all_rep_c12596	564	8	2	192.859	71.3415	2.70332	1.43473	Up	6.49e-05	0.000145189	-	176	421	246	0.59	-	-	-	-	-	gi|118083774|ref|XP_001231536.1|	64.58	3.44e-16	PREDICTED: similar to Ac1147 [Gallus gallus]	gi|41059634|gb|AY466327.1|	99.06	0	Litopenaeus vannamei microsatellite TUMXLV9.100 sequence	-	-	-	-
RL-all_c1591	564	8	2	192.859	71.3415	2.70332	1.43473	Up	6.49e-05	0.000145894	-	563	3	561	0.73	-	-	-	-	-	gi|156358781|ref|XP_001624693.1|	82.5	7.04e-11	predicted protein [Nematostella vectensis]	gi|148728131|gb|EF422366.1|	96.26	4e-42	Neelides sp. YG-2007 28S ribosomal RNA gene, partial sequence	-	-	-	-
RL-all_c8108	563	16	4	386.403	142.936	2.70332	1.43473	Up	6.49e-05	0.000145019	-	364	2	363	0.58	-	-	-	-	-	gi|297490424|ref|XP_002698331.1|	64.71	3.32e-16	PREDICTED: hypothetical protein [Bos taurus]	gi|41059634|gb|AY466327.1|	99.53	0	Litopenaeus vannamei microsatellite TUMXLV9.100 sequence	-	-	-	-
RL-all_rep_c12217	561	8	2	193.89	71.723	2.70332	1.43473	Up	6.49e-05	0.000146714	-	319	2	318	0.58	-	-	-	-	-	gi|297490465|ref|XP_002698352.1|	43.08	3.31e-28	PREDICTED: hypothetical protein [Bos taurus]	gi|41059634|gb|AY466327.1|	99.3	0	Litopenaeus vannamei microsatellite TUMXLV9.100 sequence	-	-	-	-
RL-all_rep_c8773	559	16	4	389.168	143.959	2.70332	1.43473	Up	6.49e-05	0.000146174	-	3	290	288	0.59	-	-	-	-	-	gi|118083774|ref|XP_001231536.1|	63.27	7.45e-16	PREDICTED: similar to Ac1147 [Gallus gallus]	gi|41059634|gb|AY466327.1|	98.83	0	Litopenaeus vannamei microsatellite TUMXLV9.100 sequence	-	-	-	-
RL-all_c1638	558	8	2	194.933	72.1086	2.70332	1.43473	Up	6.49e-05	0.000147062	-	386	3	384	0.58	-	-	-	-	-	gi|242009491|ref|XP_002425519.1|	54.17	1.59e-15	conserved hypothetical protein [Pediculus humanus corporis]	gi|41059634|gb|AY466327.1|	99.3	0	Litopenaeus vannamei microsatellite TUMXLV9.100 sequence	-	-	-	-
RL-all_rep_c8768	557	8	2	195.283	72.238	2.70332	1.43473	Up	6.49e-05	0.000145317	-	240	557	318	0.58	-	-	-	-	-	gi|118083774|ref|XP_001231536.1|	64.58	1.61e-15	PREDICTED: similar to Ac1147 [Gallus gallus]	gi|41059634|gb|AY466327.1|	99.52	0	Litopenaeus vannamei microsatellite TUMXLV9.100 sequence	-	-	-	-
RL-all_c1955	556	8	2	195.634	72.368	2.70332	1.43473	Up	6.49e-05	0.000145658	-	358	2	357	0.58	-	-	-	-	-	gi|297490424|ref|XP_002698331.1|	64	9.04e-16	PREDICTED: hypothetical protein [Bos taurus]	gi|41059634|gb|AY466327.1|	99.53	0	Litopenaeus vannamei microsatellite TUMXLV9.100 sequence	-	-	-	-
RL-all_c1325	555	8	2	195.986	72.4984	2.70332	1.43473	Up	6.49e-05	0.000145937	-	534	289	246	0.37	-	-	-	-	-	-	-	-	-	-	-	-	-	-	-	-	-
RL-all_rep_c8820	555	8	2	195.986	72.4984	2.70332	1.43473	Up	6.49e-05	0.000146975	-	243	554	312	0.58	-	-	-	-	-	gi|242009491|ref|XP_002425519.1|	47.37	2e-20	conserved hypothetical protein [Pediculus humanus corporis]	gi|41059634|gb|AY466327.1|	99.3	0	Litopenaeus vannamei microsatellite TUMXLV9.100 sequence	-	-	-	-
RL-all_c1670	553	8	2	196.695	72.7606	2.70332	1.43473	Up	6.49e-05	0.000146195	-	398	3	396	0.59	-	-	-	-	-	gi|118083774|ref|XP_001231536.1|	60	1.85e-12	PREDICTED: similar to Ac1147 [Gallus gallus]	gi|41059634|gb|AY466327.1|	99.75	0	Litopenaeus vannamei microsatellite TUMXLV9.100 sequence	-	-	-	-
RL-all_rep_c13974	552	8	2	197.052	72.8924	2.70332	1.43473	Up	6.49e-05	0.000145851	-	551	3	549	0.73	-	-	-	-	-	gi|156358781|ref|XP_001624693.1|	82.5	6.61e-11	predicted protein [Nematostella vectensis]	gi|148728131|gb|EF422366.1|	96.26	4e-42	Neelides sp. YG-2007 28S ribosomal RNA gene, partial sequence	-	-	-	-
RL-all_rep_c12228	549	16	4	396.257	146.581	2.70332	1.43473	Up	6.49e-05	0.000144681	-	400	2	399	0.52	-	GO:0044424//intracellular part	-	-	-	gi|241096187|ref|XP_002409548.1|	45.83	4.36e-15	Mid1-interacting protein, putative [Ixodes scapularis]	-	-	-	-	sp|Q1LUV9|M1I1B_DANRE	41.43	7e-08	Mid1-interacting protein 1-B
RL-all_rep_c12571	548	16	4	396.98	146.849	2.70332	1.43473	Up	6.49e-05	0.000146152	-	548	171	378	0.65	-	-	-	-	-	gi|170048439|ref|XP_001852902.1|	85.37	5.89e-12	GLP_748_1200_211 [Culex quinquefasciatus]	gi|56968030|gb|AY859576.1|	96.68	3e-110	Gaetice depressus 28S ribosomal RNA gene, partial sequence	-	-	-	-
RL-all_c1429	547	8	2	198.853	73.5587	2.70332	1.43473	Up	6.49e-05	0.000144871	-	545	138	408	0.53	KOG3457/Posttranslational modification, protein turnover, chaperones ;/Sec61 protein translocation complex, beta subunit	-	-	GO:0044248//cellular catabolic process	ko03060//Protein export;ko05110//Vibrio cholerae infection;ko04145//Phagosome;ko04141//Protein processing in endoplasmic reticulum	gi|91083317|ref|XP_974792.1|	50.5	1.45e-18	PREDICTED: similar to AGAP011504-PA [Tribolium castaneum]	gi|157138303|ref|XM_001657185.1|	82.58	1e-11	Aedes aegypti protein translocation complex beta subunit partial mRNA	sp|Q5RB31|SC61B_PONAB	56.12	5e-14	Protein transport protein Sec61 subunit beta
RL-all_rep_c9273	546	16	4	398.434	147.387	2.70332	1.43473	Up	6.49e-05	0.00014715	-	439	2	438	0.58	-	-	-	-	-	gi|297490465|ref|XP_002698352.1|	64.71	3.4e-19	PREDICTED: hypothetical protein [Bos taurus]	gi|41059634|gb|AY466327.1|	98.83	0	Litopenaeus vannamei microsatellite TUMXLV9.100 sequence	-	-	-	-
RL-all_rep_c8611	536	32	8	811.735	300.273	2.70332	1.43473	Up	1.41e-08	6.18e-08	-	202	534	333	0.59	-	-	-	-	-	gi|297490424|ref|XP_002698331.1|	64.71	4.85e-16	PREDICTED: hypothetical protein [Bos taurus]	gi|41059634|gb|AY466327.1|	99.77	0	Litopenaeus vannamei microsatellite TUMXLV9.100 sequence	-	-	-	-
RL-all_c1551	513	16	4	424.064	156.868	2.70332	1.43473	Up	6.49e-05	0.000147676	-	512	3	510	0.53	KOG4193/Signal transduction mechanisms ;/G protein-coupled receptors	-	-	-	-	gi|115532418|ref|NP_001040724.1|	34.42	6.98e-19	LATrophilin receptor family member (lat-2) [Caenorhabditis elegans]	-	-	-	-	sp|Q9BY15|EMR3_HUMAN	34.68	3e-14	EGF-like module-containing mucin-like hormone receptor-like 3
RL-all_c2344	494	16	4	440.375	162.901	2.70332	1.43473	Up	6.49e-05	0.000146997	-	277	435	159	0.34	-	-	-	-	-	-	-	-	-	-	-	-	-	-	-	-	-
RL-all_rep_c8911	487	16	4	446.704	165.243	2.70332	1.43473	Up	6.49e-05	0.000147456	-	2	487	486	0.43	-	-	-	-	-	-	-	-	-	-	-	-	-	-	-	-	-
RL-all_rep_c8978	484	16	4	449.473	166.267	2.70332	1.43473	Up	6.49e-05	0.000146779	-	483	187	297	0.62	-	-	-	-	-	gi|83282419|ref|XP_729762.1|	59.18	1.92e-12	senescence-associated protein [Plasmodium yoelii yoelii str. 17XNL]	gi|56968030|gb|AY859576.1|	96.55	8e-120	Gaetice depressus 28S ribosomal RNA gene, partial sequence	-	-	-	-
RL-all_rep_c11766	480	16	4	453.219	167.652	2.70332	1.43473	Up	6.49e-05	0.000144829	-	2	478	477	0.74	-	-	GO:0005515//protein binding	GO:0006351//transcription, DNA-dependent	-	gi|291415748|ref|XP_002724111.1|	75.61	9.22e-09	PREDICTED: rRNA promoter binding protein-like [Oryctolagus cuniculus]	gi|148728131|gb|EF422366.1|	95.37	5e-38	Neelides sp. YG-2007 28S ribosomal RNA gene, partial sequence	-	-	-	-
RL-all_c1872	443	8	2	245.536	90.8275	2.70332	1.43473	Up	6.49e-05	0.000147171	-	2	400	399	0.45	KOG3167/RNA processing and modification ;/Box H/ACA snoRNP component, involved in ribosomal RNA pseudouridinylation	GO:0030529//ribonucleoprotein complex;GO:0031981//nuclear lumen	GO:0030556//rRNA modification guide activity	GO:0000154//rRNA modification	ko03008//Ribosome biogenesis in eukaryotes	gi|58393822|ref|XP_320327.2|	62.02	2.24e-43	AGAP012204-PA [Anopheles gambiae str. PEST]	-	-	-	-	sp|Q6XIP0|NHP2_DROYA	61.11	3e-42	H/ACA ribonucleoprotein complex subunit 2-like protein
RL-all_c6026	432	8	2	251.788	93.1403	2.70332	1.43473	Up	6.49e-05	0.000145062	-	430	44	387	0.64	KOG0254/General function prediction only ;/Predicted transporter (major facilitator superfamily)	GO:0044425//membrane part	GO:0015151//alpha-glucoside transmembrane transporter activity	GO:0015766;GO:0000017//alpha-glucoside transport	-	gi|170031223|ref|XP_001843486.1|	31.46	7.19e-09	sugar transporter [Culex quinquefasciatus]	-	-	-	-	sp|A9ZSY2|TRET1_APILI	33.7	1e-08	Facilitated trehalose transporter Tret1
RL-all_rep_c9157	399	8	2	272.613	100.844	2.70332	1.43473	Up	6.49e-05	0.000145381	-	108	332	225	0.61	-	-	-	-	-	gi|297490467|ref|XP_002698353.1|	60.76	3.91e-16	PREDICTED: hypothetical protein [Bos taurus]	gi|218526713|gb|EU920969.1|	98.92	0	Penaeus sp. AT-2008 isolate KCpen 18S ribosomal RNA gene, partial sequence	-	-	-	-
RL-all_c7140	386	16	4	563.588	208.48	2.70332	1.43473	Up	6.49e-05	0.000146649	-	175	384	210	0.61	-	-	-	-	-	gi|118083774|ref|XP_001231536.1|	65.31	3.18e-16	PREDICTED: similar to Ac1147 [Gallus gallus]	gi|218526713|gb|EU920969.1|	97.96	0	Penaeus sp. AT-2008 isolate KCpen 18S ribosomal RNA gene, partial sequence	-	-	-	-
RL-all_c1858	340	16	4	639.838	236.686	2.70332	1.43473	Up	6.49e-05	0.000146606	-	2	340	339	0.71	-	-	-	-	-	-	-	-	-	gi|218526749|gb|EU921005.1|	98.61	4e-133	Penaeus sp. AT-2008 isolate KCpen_a 28S ribosomal RNA gene, partial sequence	-	-	-	-
RL-all_c2614	339	16	4	641.726	237.384	2.70332	1.43473	Up	6.49e-05	0.000144786	-	2	337	336	0.49	KOG0725/General function prediction only ;/Reductases with broad range of substrate specificities	GO:0043231//intracellular membrane-bounded organelle	GO:0016627//oxidoreductase activity, acting on the CH-CH group of donors;GO:0016616//oxidoreductase activity, acting on the CH-OH group of donors, NAD or NADP as acceptor;GO:0000166//nucleotide binding	GO:0055080//cation homeostasis;GO:0009237//siderophore metabolic process;GO:0009062//fatty acid catabolic process	ko01100//Metabolic pathways;ko00650//Butanoate metabolism;ko00072//Synthesis and degradation of ketone bodies	gi|225706888|gb|ACO09290.1|	54.63	3.19e-26	3-hydroxybutyrate dehydrogenase type 2 [Osmerus mordax]	-	-	-	-	sp|D4A1J4|BDH2_RAT	62.04	8e-27	3-hydroxybutyrate dehydrogenase type 2
RL-all_c1700	330	8	2	329.614	121.929	2.70332	1.43473	Up	6.49e-05	0.000145253	-	3	329	327	0.55	KOG2509/Translation, ribosomal structure and biogenesis ;/Seryl-tRNA synthetase	GO:0044424//intracellular part	GO:0004812//aminoacyl-tRNA ligase activity;GO:0032559	GO:0006418//tRNA aminoacylation for protein translation	ko00970//Aminoacyl-tRNA biosynthesis	gi|242008599|ref|XP_002425090.1|	82.86	1.94e-47	Seryl-tRNA synthetase, putative [Pediculus humanus corporis]	gi|73959372|ref|XM_547245.2|	95.12	9e-08	PREDICTED: Canis familiaris similar to seryl-tRNA synthetase, transcript variant 1 (LOC490124), mRNA	sp|Q5R9K9|SYSC_PONAB	75	1e-42	Seryl-tRNA synthetase, cytoplasmic
RL-all_c2939	308	16	4	706.315	261.277	2.70332	1.43473	Up	6.49e-05	0.000144998	-	3	308	306	0.6	-	-	-	-	-	-	-	-	-	-	-	-	-	-	-	-	-
RL-all_c393	1628	64	16	534.509	197.723	2.70332	1.43473	Up	6.19e-16	1.25e-14	-	1117	101	1017	0.54	KOG2177/Posttranslational modification, protein turnover, chaperones ;/Predicted E3 ubiquitin ligase	-	-	-	-	gi|260835725|ref|XP_002612858.1|	27.86	4.9e-11	hypothetical protein BRAFLDRAFT_67192 [Branchiostoma floridae]	-	-	-	-	sp|Q9R1R2|TRIM3_MOUSE	28.39	5e-08	Tripartite motif-containing protein 3
RL-all_rep_c8379	1060	64	16	820.925	303.672	2.70332	1.43473	Up	6.19e-16	1.25e-14	-	2	1054	1053	0.5	KOG2854/Carbohydrate transport and metabolism ;/Possible pfkB family carbohydrate kinase	-	GO:0016301//kinase activity	GO:0044237//cellular metabolic process	ko00230//Purine metabolism;ko01100//Metabolic pathways	gi|307187783|gb|EFN72749.1|	61.47	5.88e-115	Adenosine kinase 2 [Camponotus floridanus]	gi|260837379|ref|XM_002613636.1|	89.06	5e-09	Branchiostoma floridae hypothetical protein, mRNA	sp|Q9SF85|ADK1_ARATH	58.38	1e-111	Adenosine kinase 1
RL-all_c541	934	16	4	232.918	86.1597	2.70332	1.43473	Up	6.49e-05	0.000145168	-	389	613	225	0.33	-	-	-	-	-	-	-	-	-	-	-	-	-	-	-	-	-
RL-all_rep_c11539	825	32	8	527.382	195.087	2.70332	1.43473	Up	1.41e-08	6.2e-08	-	1	720	720	0.53	-	-	-	-	-	-	-	-	-	-	-	-	-	-	-	-	-
RL-all_c513	778	16	4	279.621	103.436	2.70332	1.43473	Up	6.49e-05	0.000146801	-	228	776	549	0.42	KOG2983/Function unknown ;/Uncharacterized conserved protein	-	-	GO:0007049//cell cycle	-	gi|41152285|ref|NP_957015.1|	54.76	1.02e-61	cell division cycle protein 123 homolog [Danio rerio]	-	-	-	-	sp|Q6PC40|CD123_DANRE	54.76	2e-62	Cell division cycle protein 123 homolog
RL-all_c2097	718	16	4	302.987	112.08	2.70332	1.43473	Up	6.49e-05	0.000144744	-	196	558	363	0.41	-	-	-	-	-	-	-	-	-	gi|21666716|gb|AF445324.1|	90.57	2e-07	Penaeus monodon hypothetical cob intron 4-like protein mRNA, complete cds	-	-	-	-
RL-all_rep_c12324	676	16	4	321.812	119.043	2.70332	1.43473	Up	6.49e-05	0.000144702	-	2	676	675	0.59	KOG3882/General function prediction only ;/Tetraspanin family integral membrane protein	-	-	-	ko04640//Hematopoietic cell lineage	gi|166014131|gb|ABY77968.1|	74.67	7.21e-92	tetraspanin-like protein CD9 [Fenneropenaeus chinensis]	gi|166014130|gb|EU253565.1|	85.36	1e-150	Fenneropenaeus chinensis tetraspanin-like protein CD9 mRNA, complete cds	sp|Q68VK5|TSN5_RAT	27.38	6e-08	Tetraspanin-5
RL-all_rep_c8627	672	32	8	647.455	239.504	2.70332	1.43473	Up	1.41e-08	6.19e-08	-	575	3	573	0.68	-	-	-	-	-	gi|156358781|ref|XP_001624693.1|	82.5	1.04e-10	predicted protein [Nematostella vectensis]	gi|56968030|gb|AY859576.1|	89.66	6e-26	Gaetice depressus 28S ribosomal RNA gene, partial sequence	-	-	-	-
RL-all_rep_c11820	650	16	4	334.685	123.805	2.70332	1.43473	Up	6.49e-05	0.000146693	-	569	192	378	0.44	KOG1589/Function unknown ;/Uncharacterized conserved protein	-	-	-	-	gi|242004226|ref|XP_002436279.1|	67.59	1.7e-39	brain protein, putative [Ixodes scapularis]	gi|308321378|gb|GU587883.1|	87.69	2e-07	Ictalurus furcatus clone CBNH2284 brain protein 44 (BR44) mRNA, complete cds	sp|O95563|BR44_HUMAN	59.83	5e-33	Brain protein 44
RL-all_c1947	592	16	4	367.475	135.934	2.70332	1.43473	Up	6.49e-05	0.000147654	-	246	19	228	0.55	-	-	-	-	-	gi|156358531|ref|XP_001624571.1|	73.13	3.34e-17	predicted protein [Nematostella vectensis]	gi|5825422|gb|AF124597.1|AF124597	98.99	0	Penaeus vannamei 18S ribosomal RNA, partial sequence; internal transcribed spacer 1, 5.8S ribosomal RNA, internal transcribed spacer 2, and 28S ribosomal RNA, complete sequence; intergenic spacer region, partial sequence	-	-	-	-
RL-all_rep_c13176	587	32	8	741.21	274.185	2.70332	1.43473	Up	1.41e-08	6.18e-08	-	587	93	495	0.67	-	-	-	-	-	-	-	-	-	gi|5825422|gb|AF124597.1|AF124597	97.76	0	Penaeus vannamei 18S ribosomal RNA, partial sequence; internal transcribed spacer 1, 5.8S ribosomal RNA, internal transcribed spacer 2, and 28S ribosomal RNA, complete sequence; intergenic spacer region, partial sequence	-	-	-	-
RL-all_rep_c8934	582	16	4	373.789	138.27	2.70332	1.43473	Up	6.49e-05	0.000147742	-	3	377	375	0.55	-	-	-	-	-	-	-	-	-	-	-	-	-	-	-	-	-
RL-all_rep_c8717	558	32	8	779.731	288.434	2.70332	1.43473	Up	1.41e-08	6.2e-08	-	177	494	318	0.59	-	-	-	-	-	gi|297490460|ref|XP_002698349.1|	66.67	3.34e-16	PREDICTED: hypothetical protein [Bos taurus]	gi|41059634|gb|AY466327.1|	98.83	0	Litopenaeus vannamei microsatellite TUMXLV9.100 sequence	-	-	-	-
RL-all_rep_c14048	542	16	4	401.375	148.475	2.70332	1.43473	Up	6.49e-05	0.000147281	-	202	540	339	0.59	-	-	-	-	-	gi|242009491|ref|XP_002425519.1|	53.41	5.15e-13	conserved hypothetical protein [Pediculus humanus corporis]	gi|41059634|gb|AY466327.1|	99.53	0	Litopenaeus vannamei microsatellite TUMXLV9.100 sequence	-	-	-	-
RL-all_rep_c8999	526	16	4	413.584	152.991	2.70332	1.43473	Up	6.49e-05	0.000145637	-	1	525	525	0.74	-	-	-	-	-	gi|156404354|ref|XP_001640372.1|	83.87	1.36e-07	predicted protein [Nematostella vectensis]	gi|56968003|gb|AY859549.1|	94.95	5e-35	Anaspides tasmaniae internal transcribed spacer 2 and 28S ribosomal RNA gene, partial sequence	-	-	-	-
RL-all_c1621	524	16	4	415.162	153.575	2.70332	1.43473	Up	6.49e-05	0.000145445	-	155	340	186	0.38	-	-	-	-	-	-	-	-	-	-	-	-	-	-	-	-	-
RL-all_rep_c11787	524	16	4	415.162	153.575	2.70332	1.43473	Up	6.49e-05	0.000146758	-	523	158	366	0.44	KOG4516/Energy production and conversion ;/NADH:ubiquinone oxidoreductase, NDUFC2/B14.5B subunit	GO:0044464//cell part	-	-	ko05012//Parkinson's disease;ko05016//Huntington's disease;ko01100//Metabolic pathways;ko00190//Oxidative phosphorylation;ko05010//Alzheimer's disease	gi|241122586|ref|XP_002403590.1|	41.82	3.38e-19	NADH:ubiquinone oxidoreductase, NDUFC2/B14.5B subunit, putative [Ixodes scapularis]	-	-	-	-	-	-	-	-
RL-all_c1870	517	16	4	420.783	155.654	2.70332	1.43473	Up	6.49e-05	0.000146562	-	197	27	171	0.34	-	-	-	-	-	-	-	-	-	-	-	-	-	-	-	-	-
RL-all_c2385	491	16	4	443.065	163.897	2.70332	1.43473	Up	6.49e-05	0.000147325	-	249	1	249	0.35	KOG1892/Cytoskeleton ;/Actin filament-binding protein Afadin	-	-	-	-	-	-	-	-	-	-	-	-	-	-	-	-
RL-all_c981	479	16	4	454.165	168.002	2.70332	1.43473	Up	6.49e-05	0.000146109	-	266	108	159	0.33	-	-	-	-	-	-	-	-	-	-	-	-	-	-	-	-	-
RL-all_c1832	390	16	4	557.808	206.341	2.70332	1.43473	Up	6.49e-05	0.000146888	-	390	1	390	0.52	KOG0139/Lipid transport and metabolism ;/Short-chain acyl-CoA dehydrogenase	-	GO:0003995//acyl-CoA dehydrogenase activity;GO:0050662//coenzyme binding	GO:0008152//metabolic process	ko00281//Geraniol degradation;ko01110//Biosynthesis of secondary metabolites	gi|260816429|ref|XP_002602973.1|	74.62	5.83e-52	hypothetical protein BRAFLDRAFT_186193 [Branchiostoma floridae]	gi|292494884|ref|NM_016986.2|	100	0.0001	Rattus norvegicus acyl-Coenzyme A dehydrogenase, C-4 to C-12 straight chain (Acadm), nuclear gene encoding mitochondrial protein, mRNA	sp|P34275|IVD_CAEEL	60	6e-42	Probable acyl coa dehydrogenase 6
RL-all_c1552	146	16	4	1490.03	551.186	2.70332	1.43473	Up	6.49e-05	0.000145487	-	145	2	144	0.58	-	-	-	-	-	-	-	-	-	gi|218526713|gb|EU920969.1|	98.56	2e-65	Penaeus sp. AT-2008 isolate KCpen 18S ribosomal RNA gene, partial sequence	-	-	-	-
RL-all_rep_c13593	523	16	4	415.956	153.868	2.70332	1.43473	Up	6.49e-05	0.000146476	-	59	403	345	0.61	-	-	-	-	-	-	-	-	-	-	-	-	-	-	-	-	-
RL-all_rep_c8276	1881	248	64	1792.64	684.514	2.61884	1.38893	Up	1.72e-54	7.88e-53	-	1772	1023	750	0.47	-	-	-	-	-	-	-	-	-	-	-	-	-	-	-	-	-
RL-all_rep_c13356	816	92	24	1532.95	591.715	2.59068	1.37333	Up	6.11e-21	1.89e-19	-	2	754	753	0.56	KOG0052/Translation, ribosomal structure and biogenesis ;/Translation elongation factor EF-1 alpha/Tu	GO:0044424//intracellular part	GO:0017111//nucleoside-triphosphatase activity;GO:0008135//translation factor activity, nucleic acid binding;GO:0032561//guanyl ribonucleotide binding	GO:0006412//translation;GO:0009207	ko03013//RNA transport	gi|309099428|gb|ADO51768.1|	99.58	1.96e-135	elongation factor 1-alpha [Litopenaeus vannamei]	gi|224922686|dbj|AB458256.1|	93.88	0	Marsupenaeus japonicus EF1-alpha mRNA for elongation factor 1-alpha, complete cds	sp|Q92005|EF1A_DANRE	82.77	2e-111	Elongation factor 1-alpha
RL-all_rep_c13349	1063	76	20	972.097	378.519	2.56816	1.36073	Up	2.22e-17	5.89e-16	-	105	878	774	0.51	-	-	-	-	-	gi|195327009|ref|XP_002030214.1|	35.25	3.11e-08	GM25315 [Drosophila sechellia]	-	-	-	-	-	-	-	-
RL-all_rep_c12817	850	76	20	1215.69	473.372	2.56816	1.36073	Up	2.22e-17	5.88e-16	-	671	105	567	0.46	-	-	-	-	-	-	-	-	-	-	-	-	-	-	-	-	-
RL-all_c2263	1107	60	16	736.941	290.779	2.53437	1.34162	Up	1.18e-13	2.11e-12	-	1106	249	858	0.55	KOG1208/Secondary metabolites biosynthesis, transport and catabolism ;/Dehydrogenases with different specificities (related to short-chain alcohol dehydrogenases)	GO:0044424//intracellular part	GO:0016616//oxidoreductase activity, acting on the CH-OH group of donors, NAD or NADP as acceptor	GO:0042373//vitamin K metabolic process	ko00590//Arachidonic acid metabolism;ko01100//Metabolic pathways	gi|307200580|gb|EFN80721.1|	53.79	4.4e-76	Carbonyl reductase [NADPH] 1 [Harpegnathos saltator]	-	-	-	-	sp|P48758|CBR1_MOUSE	52.54	9e-66	Carbonyl reductase [NADPH] 1
RL-all_rep_c8526	711	60	16	1147.39	452.732	2.53437	1.34162	Up	1.18e-13	2.1e-12	-	3	710	708	0.63	KOG4499/Inorganic ion transport and metabolism ; Signal transduction mechanisms ;/Ca2+-binding protein Regucalcin/SMP30	-	-	GO:0065007//biological regulation	ko00930//Caprolactam degradation;ko01120//Microbial metabolism in diverse environments;ko01100//Metabolic pathways;ko00030//Pentose phosphate pathway;ko01110//Biosynthesis of secondary metabolites;ko00053//Ascorbate and aldarate metabolism	gi|91084063|ref|XP_967668.1|	41.26	4.86e-41	PREDICTED: similar to luciferin-regenerating enzyme [Tribolium castaneum]	-	-	-	-	sp|Q5R837|RGN_PONAB	41.85	2e-35	Regucalcin
RL-all_rep_c12106	1298	60	16	628.501	247.991	2.53437	1.34162	Up	1.18e-13	2.1e-12	-	72	1235	1164	0.54	-	-	-	-	-	-	-	-	-	-	-	-	-	-	-	-	-
RL-all_rep_c12462	1079	60	16	756.065	298.325	2.53437	1.34162	Up	1.18e-13	2.1e-12	-	1	978	978	0.56	KOG4297/Signal transduction mechanisms ; Defense mechanisms ;/C-type lectin	-	-	-	ko04145//Phagosome	gi|115432413|gb|ABI97373.1|	75.24	7.83e-139	C-type lectin [Penaeus monodon]	gi|115432412|gb|DQ871244.1|	81.56	3e-121	Penaeus monodon C-type lectin mRNA, complete cds	sp|P22897|MRC1_HUMAN	24.45	2e-09	Macrophage mannose receptor 1
RL-all_rep_c13370	540	60	16	1510.73	596.098	2.53437	1.34162	Up	1.18e-13	2.1e-12	-	175	444	270	0.59	-	-	-	-	-	gi|118083774|ref|XP_001231536.1|	65.31	5.21e-16	PREDICTED: similar to Ac1147 [Gallus gallus]	gi|41059634|gb|AY466327.1|	98.83	0	Litopenaeus vannamei microsatellite TUMXLV9.100 sequence	-	-	-	-
RL-all_c7341	898	44	12	666.201	268.841	2.47805	1.3092	Up	4.45e-10	3.07e-09	-	3	689	687	0.41	KOG2322/Signal transduction mechanisms ;/N-methyl-D-aspartate receptor glutamate-binding subunit	-	-	-	-	gi|225709710|gb|ACO10701.1|	49.77	9.57e-57	Transmembrane BAX inhibitor motif-containing protein 4 [Caligus rogercresseyi]	-	-	-	-	sp|Q9HC24|TMBI4_HUMAN	47.96	3e-48	Transmembrane BAX inhibitor motif-containing protein 4
RL-all_rep_c11634	538	44	12	1111.99	448.735	2.47805	1.3092	Up	4.45e-10	3.07e-09	-	499	2	498	0.53	KOG1584/General function prediction only ;/Sulfotransferase	-	GO:0016782//transferase activity, transferring sulfur-containing groups	-	ko00140//Steroid hormone biosynthesis;ko01120//Microbial metabolism in diverse environments;ko00920//Sulfur metabolism	gi|242019216|ref|XP_002430060.1|	41.76	5.06e-13	conserved hypothetical protein [Pediculus humanus corporis]	-	-	-	-	sp|P52840|ST1A1_MOUSE	39.56	3e-10	Sulfotransferase 1A1
RL-all_c2505	1005	44	12	595.272	240.218	2.47805	1.3092	Up	4.45e-10	3.07e-09	-	469	2	468	0.43	KOG2944/Carbohydrate transport and metabolism ;/Glyoxalase	GO:0043231//intracellular membrane-bounded organelle	GO:0016854//racemase and epimerase activity	GO:0006732//coenzyme metabolic process	ko01120//Microbial metabolism in diverse environments;ko01100//Metabolic pathways;ko00640//Propanoate metabolism;ko00280//Valine, leucine and isoleucine degradation;ko00630//Glyoxylate and dicarboxylate metabolism;ko00720//Carbon fixation pathways in prokaryotes	gi|224062337|ref|XP_002196209.1|	65.73	6.99e-46	PREDICTED: hypothetical protein [Taeniopygia guttata]	gi|52345761|ref|NM_001004927.1|	87.93	2e-05	Xenopus (Silurana) tropicalis methylmalonyl CoA epimerase (mcee), mRNA	sp|Q9D1I5|MCEE_MOUSE	58.74	5e-40	Methylmalonyl-CoA epimerase, mitochondrial
RL-all_c3023	923	44	12	648.157	261.56	2.47805	1.3092	Up	4.45e-10	3.07e-09	-	3	779	777	0.5	KOG1713/Energy production and conversion ;/NADH-ubiquinone oxidoreductase, NDUFS3/30 kDa subunit	GO:0005746//mitochondrial respiratory chain	GO:0050136//NADH dehydrogenase (quinone) activity	GO:0006091//generation of precursor metabolites and energy	ko05012//Parkinson's disease;ko05016//Huntington's disease;ko01100//Metabolic pathways;ko00190//Oxidative phosphorylation;ko05010//Alzheimer's disease	gi|194749201|ref|XP_001957028.1|	70.08	5.28e-98	GF10219 [Drosophila ananassae]	gi|148224597|ref|NM_001095028.1|	83.05	1e-21	Xenopus laevis hypothetical LOC495365 (LOC495365), mRNA	sp|Q0MQG6|NDUS3_PONPY	67.81	1e-88	NADH dehydrogenase [ubiquinone] iron-sulfur protein 3, mitochondrial
RL-all_rep_c13955	746	44	12	801.942	323.619	2.47805	1.3092	Up	4.45e-10	3.07e-09	-	583	2	582	0.67	-	-	GO:0016491//oxidoreductase activity;GO:0004871//signal transducer activity	-	-	gi|83282419|ref|XP_729762.1|	64.52	4.69e-13	senescence-associated protein [Plasmodium yoelii yoelii str. 17XNL]	gi|56968030|gb|AY859576.1|	96.53	1e-91	Gaetice depressus 28S ribosomal RNA gene, partial sequence	-	-	-	-
RL-all_rep_c11618	605	44	12	988.841	399.041	2.47805	1.3092	Up	4.45e-10	3.06e-09	-	1	507	507	0.67	-	-	-	-	-	-	-	-	-	gi|218526749|gb|EU921005.1|	99.28	0	Penaeus sp. AT-2008 isolate KCpen_a 28S ribosomal RNA gene, partial sequence	-	-	-	-
RL-all_rep_c14220	586	44	12	1020.9	411.979	2.47805	1.3092	Up	4.45e-10	3.06e-09	-	243	578	336	0.58	-	-	-	-	-	gi|242009491|ref|XP_002425519.1|	52.14	6.55e-18	conserved hypothetical protein [Pediculus humanus corporis]	gi|41059634|gb|AY466327.1|	99.77	0	Litopenaeus vannamei microsatellite TUMXLV9.100 sequence	-	-	-	-
RL-all_rep_c13006	579	44	12	1033.24	416.959	2.47805	1.3092	Up	4.45e-10	3.07e-09	-	200	493	294	0.59	-	-	-	-	-	gi|297490465|ref|XP_002698352.1|	64.71	1.2e-17	PREDICTED: hypothetical protein [Bos taurus]	gi|41059634|gb|AY466327.1|	98.59	0	Litopenaeus vannamei microsatellite TUMXLV9.100 sequence	-	-	-	-
RL-all_rep_c12093	664	72	20	1474.33	605.973	2.43299	1.28273	Up	3.52e-15	7.03e-14	-	2	664	663	0.65	-	-	-	-	-	gi|296434281|ref|NP_001171807.1|	50	3.05e-47	HD phosphohydrolase-like [Saccoglossus kowalevskii]	-	-	-	-	sp|Q5UQN4|YL432_MIMIV	40.54	8e-27	Uncharacterized protein L432
RL-all_rep_c8296	1104	156	44	1921.25	801.816	2.39613	1.2607	Up	2.77e-30	1.06e-28	-	1064	51	1014	0.57	KOG4297/Signal transduction mechanisms ; Defense mechanisms ;/C-type lectin	-	-	-	ko04145//Phagosome	gi|115432413|gb|ABI97373.1|	72.06	3.18e-143	C-type lectin [Penaeus monodon]	gi|115432412|gb|DQ871244.1|	81.79	3e-127	Penaeus monodon C-type lectin mRNA, complete cds	sp|P22897|MRC1_HUMAN	24.45	2e-09	Macrophage mannose receptor 1
RL-all_c133	1272	56	16	598.591	253.06	2.36541	1.24209	Up	1.22e-11	9.37e-11	-	1243	650	594	0.39	KOG0381/General function prediction only ;/HMG box-containing protein	GO:0043231//intracellular membrane-bounded organelle;GO:0005694//chromosome	GO:0030528//transcription regulator activity;GO:0003677//DNA binding;GO:0016491//oxidoreductase activity;GO:0005515//protein binding	GO:0016568//chromatin modification;GO:0002759;GO:0006357//regulation of transcription from RNA polymerase II promoter;GO:0051099//positive regulation of binding;GO:0007444//imaginal disc development;GO:0007389//pattern specification process	ko03410//Base excision repair	gi|193664382|ref|XP_001944154.1|	65.25	2.32e-54	PREDICTED: similar to GA11488-PA [Acyrthosiphon pisum]	gi|312190936|gb|HQ228175.1|	99.65	9e-153	Litopenaeus vannamei HMGBb mRNA, complete cds	sp|Q24537|HMG2_DROME	60.26	4e-50	High mobility group protein DSP1
RL-all_rep_c13666	833	28	8	457.027	193.213	2.36541	1.24209	Up	1.74e-06	4.04e-06	-	472	170	303	0.65	-	-	-	-	-	-	-	-	-	gi|5825422|gb|AF124597.1|AF124597	96.98	4e-163	Penaeus vannamei 18S ribosomal RNA, partial sequence; internal transcribed spacer 1, 5.8S ribosomal RNA, internal transcribed spacer 2, and 28S ribosomal RNA, complete sequence; intergenic spacer region, partial sequence	-	-	-	-
RL-all_c137	1241	28	8	306.772	129.691	2.36541	1.24209	Up	1.74e-06	4.03e-06	-	803	354	450	0.39	-	-	-	-	-	-	-	-	-	-	-	-	-	-	-	-	-
RL-all_c3429	1183	28	8	321.812	136.049	2.36541	1.24209	Up	1.74e-06	4.04e-06	-	984	232	753	0.46	KOG2975/Translation, ribosomal structure and biogenesis ;/Translation initiation factor 3, subunit f (eIF-3f)	GO:0043234//protein complex;GO:0044444//cytoplasmic part	GO:0008135//translation factor activity, nucleic acid binding	GO:0006412//translation	ko03013//RNA transport	gi|240978640|ref|XP_002403005.1|	55.93	2.13e-80	M0V-34 protein, putative [Ixodes scapularis]	gi|218526713|gb|EU920969.1|	99.53	8e-113	Penaeus sp. AT-2008 isolate KCpen 18S ribosomal RNA gene, partial sequence	sp|A5A6I3|EIF3F_PANTR	58.9	7e-80	Eukaryotic translation initiation factor 3 subunit F
RL-all_c8192	1165	28	8	326.784	138.151	2.36541	1.24209	Up	1.74e-06	4.03e-06	-	1	576	576	0.62	KOG3340/Carbohydrate transport and metabolism ;/Alpha-L-fucosidase	-	GO:0016798//hydrolase activity, acting on glycosyl bonds	GO:0005975//carbohydrate metabolic process	ko00511//Other glycan degradation	gi|110766964|ref|XP_395852.3|	61.02	5.83e-131	PREDICTED: similar to fucosidase, alpha-L- 2, plasma [Apis mellifera]	gi|291397095|ref|XM_002714776.1|	86.02	5e-12	PREDICTED: Oryctolagus cuniculus fucosidase, alpha-L- 2, plasma (LOC100349923), mRNA	sp|C3YWU0|FUCO_BRAFL	53.09	1e-117	Alpha-L-fucosidase
RL-all_rep_c12858	1150	28	8	331.047	139.953	2.36541	1.24209	Up	1.74e-06	4.04e-06	-	1	987	987	0.52	KOG4297/Signal transduction mechanisms ; Defense mechanisms ;/C-type lectin	-	-	-	ko04145//Phagosome	gi|115432415|gb|ABI97374.1|	73.64	3.99e-136	C-type lectin [Litopenaeus vannamei]	gi|315455130|gb|GU206551.1|	97.79	0	Litopenaeus vannamei mutant C-type lectin (CTL) mRNA, CTL-br1 allele, complete cds	sp|P22897|MRC1_HUMAN	25.61	3e-07	Macrophage mannose receptor 1
RL-all_rep_c8681	1143	28	8	333.074	140.81	2.36541	1.24209	Up	1.74e-06	4.03e-06	-	1	1143	1143	0.65	KOG0563/Carbohydrate transport and metabolism ;/Glucose-6-phosphate 1-dehydrogenase	-	GO:0016616//oxidoreductase activity, acting on the CH-OH group of donors, NAD or NADP as acceptor;GO:0000166//nucleotide binding	GO:0006007//glucose catabolic process	ko01120//Microbial metabolism in diverse environments;ko01100//Metabolic pathways;ko00480//Glutathione metabolism;ko00030//Pentose phosphate pathway;ko01110//Biosynthesis of secondary metabolites	gi|170040752|ref|XP_001848152.1|	66.26	7.83e-125	glucose-6-phosphate 1-dehydrogenase [Culex quinquefasciatus]	gi|78183132|gb|DQ167797.1|	89.83	2e-08	Drosophila simulans putative Zwischenferment (Zw) gene, partial cds	sp|P12646|G6PD_DROME	68.2	7e-117	Glucose-6-phosphate 1-dehydrogenase
RL-all_c157	1123	28	8	339.006	143.318	2.36541	1.24209	Up	1.74e-06	4.04e-06	-	2	799	798	0.4	KOG1816/Posttranslational modification, protein turnover, chaperones ;/Ubiquitin fusion-degradation protein	-	-	GO:0019941//modification-dependent protein catabolic process	ko04141//Protein processing in endoplasmic reticulum	gi|239788276|dbj|BAH70826.1|	73.53	1.08e-97	ACYPI006611 [Acyrthosiphon pisum]	gi|239788275|dbj|AK340169.1|	92	8e-08	Acyrthosiphon pisum ACYPI006611 mRNA, clone: 120M5, complete cds, full-insert cDNA sequence based on the ESTs (5'-EST:EX607573, 3'-EST:EX609255)	sp|Q9ES53|UFD1_RAT	65.56	6e-85	Ubiquitin fusion degradation protein 1 homolog
RL-all_c8071	1021	28	8	372.873	157.636	2.36541	1.24209	Up	1.74e-06	4.03e-06	-	1	483	483	0.55	KOG3923/Amino acid transport and metabolism ;/D-aspartate oxidase	-	GO:0016641//oxidoreductase activity, acting on the CH-NH2 group of donors, oxygen as acceptor	-	ko04146//Peroxisome;ko00250//Alanine, aspartate and glutamate metabolism	gi|195582254|ref|XP_002080943.1|	55.56	6.65e-72	GD25962 [Drosophila simulans]	-	-	-	-	sp|P18894|OXDA_MOUSE	34.52	6e-37	D-amino-acid oxidase
RL-all_c4944	1016	28	8	374.708	158.412	2.36541	1.24209	Up	1.74e-06	4.04e-06	-	30	863	834	0.45	KOG0175/Posttranslational modification, protein turnover, chaperones ;/20S proteasome, regulatory subunit beta type PSMB5/PSMB8/PRE2	GO:0043231//intracellular membrane-bounded organelle;GO:0000502//proteasome complex	GO:0004175//endopeptidase activity	GO:0031023//microtubule organizing center organization;GO:0007052//mitotic spindle organization;GO:0006508//proteolysis	ko03050//Proteasome	gi|195382663|ref|XP_002050049.1|	66.01	2.24e-100	GJ21921 [Drosophila virilis]	gi|90991368|dbj|AB246882.1|	80.89	2e-17	Lethenteron japonicum LMPX mRNA for low molecular mass polypeptide, partial cds	sp|Q32KL2|PSB5_BOVIN	69.52	1e-85	Proteasome subunit beta type-5
RL-all_c384	982	28	8	387.682	163.897	2.36541	1.24209	Up	1.74e-06	4.03e-06	-	982	389	594	0.42	KOG3185/Translation, ribosomal structure and biogenesis ;/Translation initiation factor 6 (eIF-6)	GO:0031981//nuclear lumen;GO:0005882//intermediate filament	GO:0043021//ribonucleoprotein binding;GO:0008135//translation factor activity, nucleic acid binding	GO:0006412//translation;GO:0007166//cell surface receptor linked signaling pathway;GO:0042255//ribosome assembly	ko03008//Ribosome biogenesis in eukaryotes	gi|195971118|gb|ACG60901.1|	98.9	1.95e-129	eukaryotic translation initiation factor 6 [Fenneropenaeus chinensis]	gi|332271596|gb|HM149253.1|	88.52	0	Marsupenaeus japonicus eukaryotic translation initiation factor 6 mRNA, complete cds	sp|Q6GR45|IF6_XENLA	70.17	1e-92	Eukaryotic translation initiation factor 6
RL-all_rep_c13740	898	28	8	423.946	179.228	2.36541	1.24209	Up	1.74e-06	4.04e-06	-	897	268	630	0.47	KOG0077/Intracellular trafficking, secretion, and vesicular transport ;/Vesicle coat complex COPII, GTPase subunit SAR1	GO:0030133//transport vesicle	GO:0032561//guanyl ribonucleotide binding;GO:0017111//nucleoside-triphosphatase activity	GO:0048079;GO:0008363//larval chitin-based cuticle development;GO:0015031//protein transport;GO:0006996//organelle organization;GO:0009790//embryo development;GO:0031345//negative regulation of cell projection organization	ko04141//Protein processing in endoplasmic reticulum	gi|242024491|ref|XP_002432661.1|	85.49	6.17e-96	GTP-binding protein SAR1B, putative [Pediculus humanus corporis]	gi|83307552|emb|CT033526.1|	87	3e-16	Platynereis dumerilii EST IB0AAA18DF07EM1	sp|Q9CQC9|SAR1B_MOUSE	69.9	9e-76	GTP-binding protein SAR1b
RL-all_c8170	885	28	8	430.174	181.86	2.36541	1.24209	Up	1.74e-06	4.03e-06	-	843	1	843	0.49	KOG1487/Signal transduction mechanisms ;/GTP-binding protein DRG1 (ODN superfamily)	GO:0044464//cell part	GO:0032561//guanyl ribonucleotide binding	-	-	gi|91088325|ref|XP_970263.1|	82.64	2.9e-120	PREDICTED: similar to 128up [Tribolium castaneum]	gi|195153848|ref|XM_002017800.1|	88.02	1e-39	Drosophila persimilis GL17092 (Dper\GL17092), mRNA	sp|P32234|128UP_DROME	84.36	1e-116	GTP-binding protein 128up
RL-all_rep_c13039	813	28	8	468.27	197.966	2.36541	1.24209	Up	1.74e-06	4.04e-06	-	251	808	558	0.48	KOG0027/Signal transduction mechanisms ;/Calmodulin and related proteins (EF-Hand superfamily)	GO:0031981//nuclear lumen;GO:0016020//membrane;GO:0005815//microtubule organizing center;GO:0005819//spindle	GO:0047485//protein N-terminus binding;GO:0008092//cytoskeletal protein binding;GO:0046872//metal ion binding;GO:0019900//kinase binding	GO:0003012//muscle system process;GO:0051099//positive regulation of binding;GO:0007599//hemostasis;GO:0007267//cell-cell signaling;GO:0032768;GO:0032414//positive regulation of ion transmembrane transporter activity;GO:0006807//nitrogen compound metabolic process;GO:0005977//glycogen metabolic process;GO:0006887//exocytosis;GO:0010863//positive regulation of phospholipase C activity;GO:0014808//…	ko04916//Melanogenesis;ko04020//Calcium signaling pathway;ko04270//Vascular smooth muscle contraction;ko04744//Phototransduction;ko04626//Plant-pathogen interaction;ko04910//Insulin signaling pathway;ko04970//Salivary secretion;ko04912//GnRH signaling pathway;ko04722//Neurotrophin signaling pathway;ko04745//Phototransduction - fly;ko05214//Glioma;ko04740//Olfactory transduction;ko04070//Phosphati…	gi|114677917|ref|XP_512771.2|	48.99	1e-30	PREDICTED: similar to calmodulin [Pan troglodytes]	gi|332833519|ref|XM_521410.3|	97.92	6e-14	PREDICTED: Pan troglodytes calmodulin-like 3 (CALML3), mRNA	sp|Q9UB37|CALM2_BRALA	47.97	4e-31	Calmodulin-2
RL-all_c1197	776	28	8	490.598	207.405	2.36541	1.24209	Up	1.74e-06	4.03e-06	-	1	774	774	0.42	KOG3717/Lipid transport and metabolism ;/Carnitine O-acyltransferase CRAT	GO:0042579//microbody	-	GO:0006635//fatty acid beta-oxidation	ko04146//Peroxisome	gi|260793555|ref|XP_002591777.1|	49.61	3.7e-72	hypothetical protein BRAFLDRAFT_83552 [Branchiostoma floridae]	-	-	-	-	sp|P52826|CACP_COLLI	49.03	1e-69	Carnitine O-acetyltransferase
RL-all_rep_c8329	686	56	16	1109.92	469.231	2.36541	1.24209	Up	1.22e-11	9.36e-11	-	650	285	366	0.5	-	-	-	-	-	-	-	-	-	-	-	-	-	-	-	-	-
RL-all_rep_c8574	678	28	8	561.51	237.384	2.36541	1.24209	Up	1.74e-06	4.03e-06	-	48	608	561	0.44	-	-	-	-	-	-	-	-	-	-	-	-	-	-	-	-	-
RL-all_rep_c13193	666	28	8	571.627	241.661	2.36541	1.24209	Up	1.74e-06	4.03e-06	-	608	384	225	0.53	-	-	-	-	ko05100//Bacterial invasion of epithelial cells;ko04670//Leukocyte transendothelial migration;ko04510//Focal adhesion;ko05110//Vibrio cholerae infection;ko04145//Phagosome;ko05131//Shigellosis;ko05414//Dilated cardiomyopathy;ko04530//Tight junction;ko05130//Pathogenic Escherichia coli infection;ko04745//Phototransduction - fly;ko04810//Regulation of actin cytoskeleton;ko05416//Viral myocarditis;k…	gi|297490398|ref|XP_002698317.1|	60.26	1.06e-15	PREDICTED: hypothetical protein [Bos taurus]	gi|218526713|gb|EU920969.1|	99.4	0	Penaeus sp. AT-2008 isolate KCpen 18S ribosomal RNA gene, partial sequence	-	-	-	-
RL-all_rep_c8610	639	28	8	595.781	251.872	2.36541	1.24209	Up	1.74e-06	4.04e-06	-	639	52	588	0.49	KOG1626/Energy production and conversion ;/Inorganic pyrophosphatase/Nucleosome remodeling factor, subunit NURF38	GO:0031010	GO:0046872//metal ion binding;GO:0016462//pyrophosphatase activity	GO:0030518//steroid hormone receptor signaling pathway;GO:0006793//phosphorus metabolic process;GO:0034728;GO:0010467//gene expression	ko00190//Oxidative phosphorylation	gi|91076252|ref|XP_967051.1|	65.82	5.98e-74	PREDICTED: similar to AGAP003398-PA [Tribolium castaneum]	gi|156550599|ref|XM_001604116.1|	92.31	1e-14	PREDICTED: Nasonia vitripennis similar to inorganic pyrophosphatase (LOC100120530), mRNA	sp|O77460|IPYR_DROME	60.71	2e-71	Inorganic pyrophosphatase
RL-all_rep_c13862	548	28	8	694.715	293.698	2.36541	1.24209	Up	1.74e-06	4.03e-06	-	358	2	357	0.58	-	-	-	-	-	gi|242009491|ref|XP_002425519.1|	53.19	2.82e-14	conserved hypothetical protein [Pediculus humanus corporis]	gi|41059634|gb|AY466327.1|	99.52	0	Litopenaeus vannamei microsatellite TUMXLV9.100 sequence	-	-	-	-
RL-all_rep_c8653	546	28	8	697.26	294.774	2.36541	1.24209	Up	1.74e-06	4.03e-06	-	289	2	288	0.59	-	-	-	-	-	gi|242009491|ref|XP_002425519.1|	46.27	5.41e-18	conserved hypothetical protein [Pediculus humanus corporis]	gi|41059634|gb|AY466327.1|	99.51	0	Litopenaeus vannamei microsatellite TUMXLV9.100 sequence	-	-	-	-
RL-all_c1167	545	28	8	698.539	295.314	2.36541	1.24209	Up	1.74e-06	4.04e-06	-	167	490	324	0.37	-	-	-	-	-	-	-	-	-	-	-	-	-	-	-	-	-
RL-all_rep_c11700	521	28	8	730.717	308.918	2.36541	1.24209	Up	1.74e-06	4.03e-06	-	156	398	243	0.59	-	-	-	-	-	gi|242009491|ref|XP_002425519.1|	68.97	7.16e-14	conserved hypothetical protein [Pediculus humanus corporis]	gi|71726260|gb|DQ079766.1|	94.83	0	Penaeus semisulcatus voucher KC1269 18S ribosomal RNA gene, partial sequence	-	-	-	-
RL-all_rep_c13190	479	28	8	794.789	336.005	2.36541	1.24209	Up	1.74e-06	4.02e-06	-	473	3	471	0.5	KOG3052/Energy production and conversion ;/Cytochrome c1	-	GO:0005506//iron ion binding	-	ko05012//Parkinson's disease;ko05016//Huntington's disease;ko01100//Metabolic pathways;ko04260//Cardiac muscle contraction;ko00190//Oxidative phosphorylation;ko05010//Alzheimer's disease	gi|270004913|gb|EFA01361.1|	59.24	5.17e-44	mitochondrial cytochrome c1 [Tribolium castaneum]	gi|113194865|gb|AE014296.4|	81.82	8e-06	Drosophila melanogaster chromosome 3L, complete sequence	sp|P00125|CY1_BOVIN	54.3	5e-37	Cytochrome c1, heme protein, mitochondrial
RL-all_rep_c12452	1706	56	16	446.312	188.683	2.36541	1.24209	Up	1.22e-11	9.37e-11	-	1449	1	1449	0.61	-	-	-	-	-	gi|281210533|gb|EFA84699.1|	26.72	1.32e-14	hypothetical protein PPL_01691 [Polysphondylium pallidum PN500]	-	-	-	-	sp|Q59288|CSLA_PEDHD	30.88	9e-29	Chondroitinase-AC
RL-all_c1116	857	28	8	444.228	187.802	2.36541	1.24209	Up	1.74e-06	4.03e-06	-	769	176	594	0.42	KOG1563/Energy production and conversion ;/Mitochondrial protein Surfeit 1/SURF1/SHY1, required for expression of cytochrome oxidase	GO:0016020//membrane;GO:0005739//mitochondrion	-	GO:0009987//cellular process;GO:0055114//oxidation-reduction process	-	gi|91078320|ref|XP_972868.1|	44.16	2.18e-41	PREDICTED: similar to surfeit locus protein [Tribolium castaneum]	-	-	-	-	sp|Q9QXU2|SURF1_RAT	49.61	4e-34	Surfeit locus protein 1
RL-all_rep_c13831	849	28	8	448.414	189.572	2.36541	1.24209	Up	1.74e-06	4.03e-06	-	480	848	369	0.4	KOG2332/Inorganic ion transport and metabolism ;/Ferritin	-	GO:0046914//transition metal ion binding	-	ko04978//Mineral absorption;ko00860//Porphyrin and chlorophyll metabolism	gi|77955970|gb|ABB05537.1|	99.04	3.81e-52	ferritin peptide [Fenneropenaeus chinensis]	gi|61744050|gb|AY955373.1|	100	4e-06	Litopenaeus vannamei ferritin mRNA, complete cds	sp|Q26061|FRI_PACLE	73.08	1e-36	Ferritin
RL-all_c1220	703	28	8	541.542	228.942	2.36541	1.24209	Up	1.74e-06	4.03e-06	-	40	636	597	0.45	KOG0865/Posttranslational modification, protein turnover, chaperones ;/Cyclophilin type peptidyl-prolyl cis-trans isomerase	GO:0015630//microtubule cytoskeleton;GO:0000307//cyclin-dependent protein kinase holoenzyme complex;GO:0008023//transcription elongation factor complex	GO:0016859//cis-trans isomerase activity;GO:0019887//protein kinase regulator activity	GO:0044267//cellular protein metabolic process;GO:0048102//autophagic cell death	ko05145//Toxoplasmosis	gi|195132793|ref|XP_002010827.1|	73.78	3.63e-65	GI21755 [Drosophila mojavensis]	gi|162423733|gb|EU293738.1|	92	3e-18	Aiptasia pallida cyclophilin mRNA, partial cds	sp|P54985|PPIA_BLAGE	78.26	1e-64	Peptidyl-prolyl cis-trans isomerase
RL-all_rep_c11649	682	28	8	558.217	235.992	2.36541	1.24209	Up	1.74e-06	4.04e-06	-	682	200	483	0.59	-	-	-	-	-	gi|260834585|ref|XP_002612290.1|	47.54	1.18e-09	hypothetical protein BRAFLDRAFT_221935 [Branchiostoma floridae]	gi|322490578|emb|FR799573.1|	90.38	7e-07	Leishmania mexicana MHOM/GT/2001/U1103 complete genome, chromosome 20	-	-	-	-
RL-all_rep_c12879	561	28	8	678.616	286.892	2.36541	1.24209	Up	1.74e-06	4.03e-06	-	243	560	318	0.58	-	-	-	-	-	gi|242009491|ref|XP_002425519.1|	64	5.48e-16	conserved hypothetical protein [Pediculus humanus corporis]	gi|41059634|gb|AY466327.1|	99.3	0	Litopenaeus vannamei microsatellite TUMXLV9.100 sequence	-	-	-	-
RL-all_c7961	553	28	8	688.434	291.042	2.36541	1.24209	Up	1.74e-06	4.04e-06	-	271	552	282	0.58	-	-	-	-	-	gi|242009491|ref|XP_002425519.1|	46.56	1.38e-16	conserved hypothetical protein [Pediculus humanus corporis]	gi|41059634|gb|AY466327.1|	98.36	0	Litopenaeus vannamei microsatellite TUMXLV9.100 sequence	-	-	-	-
RL-all_rep_c8592	370	28	8	1028.93	434.99	2.36541	1.24209	Up	1.74e-06	4.04e-06	-	73	195	123	0.43	-	-	-	-	-	-	-	-	-	-	-	-	-	-	-	-	-
RL-all_c752	1613	65	20	573.197	249.452	2.29782	1.20027	Up	3.18e-13	5.22e-12	-	146	1612	1467	0.6	-	-	-	-	-	gi|158295039|ref|XP_001688756.1|	30.43	3.01e-37	AGAP005941-PA [Anopheles gambiae str. PEST]	-	-	-	-	sp|P81439|EQST_ACTEQ	28.5	9e-07	Equistatin
RL-all_rep_c12441	1719	188	56	1487	655.395	2.26886	1.18197	Up	6.29e-33	2.47e-31	-	1630	293	1338	0.59	KOG1348/Posttranslational modification, protein turnover, chaperones ;/Asparaginyl peptidases	-	-	-	ko04142//Lysosome;ko04612//Antigen processing and presentation	gi|139000435|dbj|BAF51711.1|	44.07	2e-103	tick legumain [Haemaphysalis longicornis]	gi|326920956|ref|XM_003206684.1|	95.24	1e-07	PREDICTED: Meleagris gallopavo legumain-like (LOC100540998), mRNA	sp|Q95M12|LGMN_BOVIN	44.25	3e-90	Legumain
RL-all_rep_c8226	1968	228	68	1575.21	695.144	2.26602	1.18016	Up	2.52e-39	1.07e-37	-	33	1688	1656	0.52	KOG1516/General function prediction only ;/Carboxylesterase and related proteins	-	GO:0016787//hydrolase activity	-	ko00983//Drug metabolism - other enzymes;ko01100//Metabolic pathways;ko00960//Tropane, piperidine and pyridine alkaloid biosynthesis;ko01110//Biosynthesis of secondary metabolites	gi|156541966|ref|XP_001599255.1|	36.21	7.16e-84	PREDICTED: similar to juvenile hormone esterase [Nasonia vitripennis]	-	-	-	-	sp|Q86GC8|ACES_CULPI	34.59	1e-66	Acetylcholinesterase
RL-all_rep_c13014	1361	40	12	399.605	177.384	2.25277	1.1717	Up	5.83e-08	2.54e-07	-	675	1361	687	0.61	KOG3867/General function prediction only ;/Sulfatase	-	-	-	ko00531//Glycosaminoglycan degradation;ko04142//Lysosome;ko01100//Metabolic pathways	gi|260794509|ref|XP_002592251.1|	34.4	3.47e-80	hypothetical protein BRAFLDRAFT_206907 [Branchiostoma floridae]	gi|50755098|ref|XM_425212.1|	93.02	6e-06	PREDICTED: Gallus gallus similar to arylsulfatase I (LOC427639), mRNA	sp|Q32KJ8|ARSI_RAT	36.71	5e-61	Arylsulfatase I
RL-all_rep_c12118	824	77	24	1320.05	585.97	2.25277	1.1717	Up	1.12e-14	2.23e-13	-	155	691	537	0.5	KOG1651/Posttranslational modification, protein turnover, chaperones ;/Glutathione peroxidase	GO:0044444//cytoplasmic part	GO:0004601//peroxidase activity	GO:0002437//inflammatory response to antigenic stimulus;GO:0009608//response to symbiont;GO:0048871//multicellular organismal homeostasis;GO:0008152//metabolic process;GO:0044419//interspecies interaction between organisms	ko00590//Arachidonic acid metabolism;ko00480//Glutathione metabolism	gi|222875570|gb|ACM68948.1|	77.3	4.09e-80	selenium-dependent glutathione peroxidase [Macrobrachium rosenbergii]	gi|269979550|gb|GQ996722.1|	93.57	0	Penaeus monodon selenium-dependent glutathione peroxidase-like mRNA, complete sequence	sp|Q4AEH7|GPX2_CEBAP	57.69	1e-58	Glutathione peroxidase 2
RL-all_c1479	813	39	12	668.958	296.949	2.25277	1.1717	Up	5.83e-08	2.54e-07	-	1	579	579	0.44	KOG0078/Signal transduction mechanisms ; Intracellular trafficking, secretion, and vesicular transport ;/GTP-binding protein SEC4, small G protein superfamily, and related Ras family GTP-binding proteins	GO:0043231//intracellular membrane-bounded organelle;GO:0031982//vesicle;GO:0044444//cytoplasmic part;GO:0016020//membrane;GO:0030427//site of polarized growth	GO:0017111//nucleoside-triphosphatase activity;GO:0000166//nucleotide binding;GO:0019904//protein domain specific binding	GO:0030030//cell projection organization;GO:0009207;GO:0046887//positive regulation of hormone secretion	ko04972//Pancreatic secretion	gi|123708078|ref|NP_001074105.1|	50.27	4.47e-47	hypothetical protein LOC791154 [Danio rerio]	gi|149637625|ref|XM_001513596.1|	95	9e-07	PREDICTED: Ornithorhynchus anatinus hypothetical protein LOC100083048 (LOC100083048), mRNA	sp|Q2HJI8|RAB8B_BOVIN	50	1e-46	Ras-related protein Rab-8B
RL-all_c1036	724	40	12	751.191	333.452	2.25277	1.1717	Up	5.83e-08	2.53e-07	-	533	724	192	0.3	-	-	-	-	-	-	-	-	-	-	-	-	-	-	-	-	-
RL-all_c8087	581	40	12	936.08	415.524	2.25277	1.1717	Up	5.83e-08	2.54e-07	-	200	451	252	0.59	-	-	-	-	-	gi|242009491|ref|XP_002425519.1|	81.48	2.68e-16	conserved hypothetical protein [Pediculus humanus corporis]	gi|41059634|gb|AY466327.1|	99.53	0	Litopenaeus vannamei microsatellite TUMXLV9.100 sequence	-	-	-	-
RL-all_rep_c13577	549	40	12	990.642	439.744	2.25277	1.1717	Up	5.83e-08	2.53e-07	-	272	547	276	0.59	-	-	-	-	-	gi|118083774|ref|XP_001231536.1|	65.31	8.72e-17	PREDICTED: similar to Ac1147 [Gallus gallus]	gi|41059634|gb|AY466327.1|	99.53	0	Litopenaeus vannamei microsatellite TUMXLV9.100 sequence	-	-	-	-
RL-all_rep_c12460	969	40	12	561.262	249.143	2.25277	1.1717	Up	5.83e-08	2.53e-07	-	197	628	432	0.52	KOG1651/Posttranslational modification, protein turnover, chaperones ;/Glutathione peroxidase	GO:0000267//cell fraction;GO:0044421//extracellular region part	GO:0042277//peptide binding;GO:0004601//peroxidase activity	GO:0010038//response to metal ion;GO:0006790//sulfur compound metabolic process;GO:0051384//response to glucocorticoid stimulus;GO:0042743//hydrogen peroxide metabolic process;GO:0022414//reproductive process	ko00590//Arachidonic acid metabolism;ko00480//Glutathione metabolism	gi|212276144|ref|NP_001131027.1|	48.09	6.37e-41	glutathione peroxidase 3 (plasma) [Danio rerio]	-	-	-	-	sp|P21765|GPX5_MOUSE	48.17	2e-39	Epididymal secretory glutathione peroxidase
RL-all_rep_c12111	911	40	12	596.995	265.005	2.25277	1.1717	Up	5.83e-08	2.54e-07	-	911	3	909	0.48	-	-	-	-	-	-	-	-	-	-	-	-	-	-	-	-	-
RL-all_rep_c13364	837	40	12	649.776	288.434	2.25277	1.1717	Up	5.83e-08	2.54e-07	-	51	365	315	0.55	-	-	-	-	-	gi|116833117|gb|ABK29471.1|	96	3.55e-12	CHK1 checkpoint-like protein [Helicoverpa armigera]	gi|218526713|gb|EU920969.1|	98.98	0	Penaeus sp. AT-2008 isolate KCpen 18S ribosomal RNA gene, partial sequence	-	-	-	-
RL-all_rep_c12526	592	37	12	918.687	407.803	2.25277	1.1717	Up	5.83e-08	2.54e-07	-	357	584	228	0.56	-	-	-	-	-	gi|156358531|ref|XP_001624571.1|	73.13	3.3e-17	predicted protein [Nematostella vectensis]	gi|5825422|gb|AF124597.1|AF124597	98.99	0	Penaeus vannamei 18S ribosomal RNA, partial sequence; internal transcribed spacer 1, 5.8S ribosomal RNA, internal transcribed spacer 2, and 28S ribosomal RNA, complete sequence; intergenic spacer region, partial sequence	-	-	-	-
RL-all_rep_c11640	565	37	12	962.589	427.291	2.25277	1.1717	Up	5.83e-08	2.54e-07	-	203	565	363	0.58	-	-	-	-	-	gi|242009491|ref|XP_002425519.1|	54.17	1.61e-15	conserved hypothetical protein [Pediculus humanus corporis]	gi|41059634|gb|AY466327.1|	99.77	0	Litopenaeus vannamei microsatellite TUMXLV9.100 sequence	-	-	-	-
RL-all_rep_c13892	523	38	12	1039.89	461.605	2.25277	1.1717	Up	5.83e-08	2.54e-07	-	339	521	183	0.55	-	-	-	-	-	gi|156358531|ref|XP_001624571.1|	71.64	2.27e-15	predicted protein [Nematostella vectensis]	gi|5825422|gb|AF124597.1|AF124597	98.48	0	Penaeus vannamei 18S ribosomal RNA, partial sequence; internal transcribed spacer 1, 5.8S ribosomal RNA, internal transcribed spacer 2, and 28S ribosomal RNA, complete sequence; intergenic spacer region, partial sequence	-	-	-	-
RL-all_c829	992	264	80	3618.44	1622.44	2.23024	1.1572	Up	6.06e-44	2.67e-42	-	992	444	549	0.47	-	-	-	-	-	gi|195493694|ref|XP_002094525.1|	34.38	3.21e-11	GE21870 [Drosophila yakuba]	-	-	-	-	-	-	-	-
RL-all_rep_c12056	1064	132	40	1686.79	756.327	2.23024	1.1572	Up	1.02e-22	3.23e-21	-	3	818	816	0.53	-	-	-	-	-	gi|290561783|gb|ADD38289.1|	29.56	2.73e-19	Gamma-crystallin A [Lepeophtheirus salmonis]	-	-	-	-	-	-	-	-
RL-all_rep_c8373	1865	92	28	670.715	302.044	2.22059	1.15094	Up	2.79e-16	5.89e-15	-	45	1865	1821	0.55	KOG0101/Posttranslational modification, protein turnover, chaperones ;/Molecular chaperones HSP70/HSC70, HSP70 superfamily	-	GO:0032559	GO:0050896//response to stimulus	ko03040//Spliceosome;ko05145//Toxoplasmosis;ko05162//Measles;ko04144//Endocytosis;ko04141//Protein processing in endoplasmic reticulum;ko04010//MAPK signaling pathway;ko04612//Antigen processing and presentation	gi|48766851|gb|AAT46566.1|	94.21	0	heat shock protein 70 [Litopenaeus vannamei]	gi|48766850|gb|AY645906.1|	99.67	0	Litopenaeus vannamei heat shock protein 70 gene, complete cds	sp|P08108|HSP70_ONCMY	89.59	0	Heat shock cognate 70 kDa protein
RL-all_rep_c12481	592	50	16	1194.29	543.738	2.19645	1.13517	Up	1.36e-09	9.36e-09	-	1	591	591	0.54	KOG3181/Translation, ribosomal structure and biogenesis ;/40S ribosomal protein S3	GO:0043005//neuron projection;GO:0043231//intracellular membrane-bounded organelle;GO:0001726//ruffle;GO:0015935//small ribosomal subunit	GO:0016835//carbon-oxygen lyase activity;GO:0005198//structural molecule activity;GO:0051540;GO:0003677//DNA binding;GO:0003723//RNA binding;GO:0004518//nuclease activity;GO:0008134//transcription factor binding;GO:0019900//kinase binding	GO:0031016//pancreas development;GO:0006412//translation;GO:0019080;GO:0043433//negative regulation of sequence-specific DNA binding transcription factor activity;GO:0006282//regulation of DNA repair;GO:0006915//apoptosis;GO:0012502//induction of programmed cell death	ko03010//Ribosome	gi|156408429|ref|XP_001641859.1|	87.73	1.22e-89	predicted protein [Nematostella vectensis]	gi|254941577|gb|GQ286088.1|	81.5	5e-60	Cherax quadricarinatus clone GB_1B mRNA sequence	sp|Q0Z8U2|RS3_PIG	88.34	4e-89	40S ribosomal protein S3
RL-all_c5699	929	50	16	761.056	346.494	2.19645	1.13517	Up	1.36e-09	9.34e-09	-	10	864	855	0.46	-	-	-	-	-	-	-	-	-	-	-	-	-	-	-	-	-
RL-all_rep_c12809	567	51	16	1246.95	567.712	2.19645	1.13517	Up	1.36e-09	9.35e-09	-	273	566	294	0.58	-	-	-	-	-	gi|242009491|ref|XP_002425519.1|	84	4.7e-15	conserved hypothetical protein [Pediculus humanus corporis]	gi|41059634|gb|AY466327.1|	99.07	0	Litopenaeus vannamei microsatellite TUMXLV9.100 sequence	-	-	-	-
RL-all_rep_c8502	533	51	16	1326.49	603.926	2.19645	1.13517	Up	1.36e-09	9.35e-09	-	184	504	321	0.4	KOG0817/Lipid transport and metabolism ;/Acyl-CoA-binding protein	-	GO:0005504//fatty acid binding	GO:0051234//establishment of localization	ko03320//PPAR signaling pathway	gi|256539088|gb|ACU82846.1|	98.89	4.19e-44	acyl-CoA-binding protein [Fenneropenaeus chinensis]	gi|115382598|gb|DQ858929.1|	98.09	3e-132	Litopenaeus vannamei clone c050 acyl-coenzyme A binding protein-like mRNA, partial sequence	sp|Q9PRL8|ACBP_CHICK	69.41	2e-29	Acyl-CoA-binding protein
RL-all_c434	741	63	20	1174.33	543.004	2.16266	1.11281	Up	3.2e-11	2.44e-10	-	3	740	738	0.52	KOG3976/Energy production and conversion ;/Mitochondrial F1F0-ATP synthase, subunit b/ATP4	GO:0005753//mitochondrial proton-transporting ATP synthase complex	GO:0015077//monovalent inorganic cation transmembrane transporter activity;GO:0015662//ATPase activity, coupled to transmembrane movement of ions, phosphorylative mechanism	GO:0006818//hydrogen transport;GO:0006909//phagocytosis;GO:0006754//ATP biosynthetic process	ko05012//Parkinson's disease;ko05016//Huntington's disease;ko01100//Metabolic pathways;ko00190//Oxidative phosphorylation;ko05010//Alzheimer's disease	gi|23820959|gb|AAN39695.1|	60.89	1.84e-78	ATP synthase-like protein [Choristoneura parallela]	gi|160432045|gb|EU246974.1|	97.57	1e-98	Litopenaeus schmitti mitochondrial F0-ATP synthase b-chain mRNA, partial cds; nuclear gene for mitochondrial product	sp|Q94516|AT5F1_DROME	57.79	4e-74	ATP synthase subunit b, mitochondrial
RL-all_rep_c14278	567	62	20	1534.71	709.64	2.16266	1.11281	Up	3.2e-11	2.44e-10	-	201	566	366	0.58	-	-	-	-	-	gi|242009491|ref|XP_002425519.1|	54.64	2.49e-16	conserved hypothetical protein [Pediculus humanus corporis]	gi|41059634|gb|AY466327.1|	99.77	0	Litopenaeus vannamei microsatellite TUMXLV9.100 sequence	-	-	-	-
RL-all_rep_c8352	447	61	20	1946.71	900.147	2.16266	1.11281	Up	3.2e-11	2.44e-10	-	366	58	309	0.44	-	-	-	-	-	gi|153581932|emb|CAN86566.1|	48.94	2.85e-06	metallothionein [Dromia personata]	-	-	-	-	sp|P55951|MT_ASTFL	68.09	3e-06	Metallothionein
RL-all_rep_c12042	2129	140	44	894.091	415.784	2.15037	1.10459	Up	2.21e-22	6.9e-21	-	2039	96	1944	0.61	KOG1263/Secondary metabolites biosynthesis, transport and catabolism ;/Multicopper oxidases	-	-	-	ko01100//Metabolic pathways;ko00053//Ascorbate and aldarate metabolism	gi|156550033|ref|XP_001604988.1|	44.35	4.68e-145	PREDICTED: similar to laccase 1, partial [Nasonia vitripennis]	gi|195122617|ref|XM_002005772.1|	97.56	2e-09	Drosophila mojavensis GI18876 (Dmoj\GI18876), mRNA	sp|Q99044|LAC1_TRAVI	30.19	4e-53	Laccase-1
RL-all_rep_c8292	1612	280	88	2361.69	1098.27	2.15037	1.10459	Up	2.88e-43	1.25e-41	-	836	1273	438	0.34	KOG4668/Energy production and conversion ;/NADH dehydrogenase subunits 2, 5, and related proteins	GO:0019866//organelle inner membrane;GO:0043231//intracellular membrane-bounded organelle;GO:0031224//intrinsic to membrane	GO:0050136//NADH dehydrogenase (quinone) activity	GO:0051234//establishment of localization;GO:0022904//respiratory electron transport chain	ko05012//Parkinson's disease;ko01100//Metabolic pathways;ko00190//Oxidative phosphorylation	gi|98283628|gb|ABF58012.1|	82.64	0	NADH dehydrogenase subunit 5 [Litopenaeus vannamei]	gi|109692170|gb|DQ534543.1|	99.63	0	Litopenaeus vannamei mitochondrion, complete genome	sp|P18932|NU5M_DROME	50.21	5e-117	NADH-ubiquinone oxidoreductase chain 5
RL-all_c666	1398	76	24	739.155	345.378	2.14013	1.0977	Up	7.54e-13	1.17e-11	-	1031	3	1029	0.49	KOG4230/Coenzyme transport and metabolism ;/C1-tetrahydrofolate synthase	GO:0043231//intracellular membrane-bounded organelle;GO:0044444//cytoplasmic part	GO:0004486//methylenetetrahydrofolate dehydrogenase [NAD(P)+] activity;GO:0019238//cyclohydrolase activity;GO:0016879//ligase activity, forming carbon-nitrogen bonds;GO:0032559	GO:0006575//cellular modified amino acid metabolic process;GO:0000097//sulfur amino acid biosynthetic process;GO:0006766//vitamin metabolic process;GO:0006760//folic acid-containing compound metabolic process;GO:0006547//histidine metabolic process;GO:0006163//purine nucleotide metabolic process	ko01100//Metabolic pathways;ko00670//One carbon pool by folate	gi|297298038|ref|XP_001101708.2|	78.3	0	PREDICTED: c-1-tetrahydrofolate synthase, cytoplasmic isoform 1 [Macaca mulatta]	gi|148233901|ref|NM_001087105.1|	85.06	3e-29	Xenopus laevis methylenetetrahydrofolate dehydrogenase (NADP+ dependent) 1, methenyltetrahydrofolate cyclohydrolase, formyltetrahydrofolate synthetase (mthfd1), mRNA	sp|P11586|C1TC_HUMAN	77.71	0	C-1-tetrahydrofolate synthase, cytoplasmic
RL-all_rep_c12048	1346	76	24	767.711	358.721	2.14013	1.0977	Up	7.54e-13	1.17e-11	-	1238	717	522	0.62	KOG3452/Translation, ribosomal structure and biogenesis ;/60S ribosomal protein L36	GO:0031981//nuclear lumen;GO:0015934//large ribosomal subunit	GO:0005488//binding;GO:0005198//structural molecule activity	GO:0006412//translation;GO:0019080;GO:0031016//pancreas development	ko03010//Ribosome	gi|24266965|gb|AAN52381.1|	67.68	1.14e-31	ribosomal protein L36 [Branchiostoma belcheri]	gi|218526749|gb|EU921005.1|	99.18	0	Penaeus sp. AT-2008 isolate KCpen_a 28S ribosomal RNA gene, partial sequence	sp|Q8UW19|RL36_LAPHA	63.64	7e-31	60S ribosomal protein L36
RL-all_rep_c12782	1223	188	60	2090.07	986.997	2.1176	1.08243	Up	7.85e-29	2.81e-27	-	1221	1	1221	0.52	KOG0746/Translation, ribosomal structure and biogenesis ;/60S ribosomal protein L3 and related proteins	GO:0015934//large ribosomal subunit	GO:0005198//structural molecule activity	GO:0007052//mitotic spindle organization;GO:0010467//gene expression	ko03010//Ribosome	gi|233957366|gb|ACQ91223.1|	95.41	0	ribosomal protein L3 [Penaeus monodon]	gi|115382583|gb|DQ858913.1|	100	0	Litopenaeus vannamei clone c021 ribosomal protein L3-like mRNA, complete sequence	sp|O16797|RL3_DROME	74.23	1e-170	60S ribosomal protein L3
RL-all_rep_c11489	843	100	32	1612.88	763.684	2.11197	1.07859	Up	5.8e-16	1.18e-14	-	2	814	813	0.51	KOG2309/Translation, ribosomal structure and biogenesis ;/60s ribosomal protein L2/L8	GO:0030529//ribonucleoprotein complex	GO:0003723//RNA binding;GO:0005198//structural molecule activity	GO:0010467//gene expression	ko03010//Ribosome	gi|83939666|gb|ABC48600.1|	100	3.65e-148	ribosomal protein L8 [Litopenaeus vannamei]	gi|195375685|ref|XM_002046595.1|	85.84	4e-77	Drosophila virilis GJ12374 (Dvir\GJ12374), mRNA	sp|P41569|RL8_AEDAL	81.5	2e-124	60S ribosomal protein L8
RL-all_c674	2235	124	40	754.351	360.059	2.09508	1.067	Up	5.16e-19	1.39e-17	-	628	1863	1236	0.47	KOG1683/Lipid transport and metabolism ;/Hydroxyacyl-CoA dehydrogenase/enoyl-CoA hydratase	GO:0015630//microtubule cytoskeleton;GO:0005759//mitochondrial matrix	GO:0005488//binding;GO:0016491//oxidoreductase activity;GO:0016836//hydro-lyase activity	GO:0009062//fatty acid catabolic process	ko00930//Caprolactam degradation;ko00362//Benzoate degradation;ko00310//Lysine degradation;ko00071//Fatty acid metabolism;ko01120//Microbial metabolism in diverse environments;ko01100//Metabolic pathways;ko01040//Biosynthesis of unsaturated fatty acids;ko00627//Aminobenzoate degradation;ko00640//Propanoate metabolism;ko00380//Tryptophan metabolism;ko00280//Valine, leucine and isoleucine degradati…	gi|91083819|ref|XP_973530.1|	62.77	0	PREDICTED: similar to hydroxyacyl-coenzyme A dehydrogenase [Tribolium castaneum]	gi|148238089|ref|NM_001092149.1|	94.74	4e-05	Xenopus laevis hydroxyacyl-CoA dehydrogenase/3-ketoacyl-CoA thiolase/enoyl-CoA hydratase (trifunctional protein), alpha subunit (hadha), nuclear gene encoding mitochondrial protein, mRNA	sp|P40939|ECHA_HUMAN	64.16	0	Trifunctional enzyme subunit alpha, mitochondrial
RL-all_rep_c8318	2337	271	88	1582.48	757.557	2.08893	1.06277	Up	1.19e-39	5.08e-38	-	2081	3	2079	0.49	KOG3624/Amino acid transport and metabolism ;/M13 family peptidase	-	GO:0016787//hydrolase activity	-	-	gi|242016238|ref|XP_002428736.1|	38.45	2.6e-144	endothelin-converting enzyme, putative [Pediculus humanus corporis]	gi|91084104|ref|XM_970898.1|	97.14	1e-05	PREDICTED: Tribolium castaneum similar to neutral endopeptidase 24.11, transcript variant 2 (LOC657773), mRNA	sp|O16796|NEPL2_CAEEL	38.33	6e-142	Neprilysin-2
RL-all_rep_c12078	2399	84	28	476.078	234.811	2.02749	1.0197	Up	1.3e-12	1.01e-11	-	2367	988	1380	0.59	-	-	-	-	-	-	-	-	-	-	-	-	-	-	-	-	-
RL-all_rep_c11515	1025	36	12	477.538	235.531	2.02749	1.0197	Up	3.71e-06	8.56e-06	-	42	932	891	0.46	-	-	-	-	-	-	-	-	-	-	-	-	-	-	-	-	-
RL-all_rep_c8548	799	47	16	816.815	402.869	2.02749	1.0197	Up	8.09e-08	3.5e-07	-	799	113	687	0.52	KOG4005/Transcription ;/Transcription factor XBP-1	-	GO:0005488//binding	GO:0050896//response to stimulus;GO:0065007//biological regulation;GO:0006351//transcription, DNA-dependent	ko04141//Protein processing in endoplasmic reticulum	gi|195170180|ref|XP_002025891.1|	29.02	2.11e-18	GL10156 [Drosophila persimilis]	-	-	-	-	sp|Q9R1S4|XBP1_RAT	31.28	2e-15	X-box-binding protein 1
RL-all_rep_c8418	794	24	8	410.979	202.703	2.02749	1.0197	Up	0.000179846	0.000243386	-	1	720	720	0.54	-	-	-	-	-	-	-	-	-	-	-	-	-	-	-	-	-
RL-all_rep_c11641	758	24	8	430.498	212.33	2.02749	1.0197	Up	0.000179846	0.000243257	-	738	82	657	0.63	KOG0496/Carbohydrate transport and metabolism ;/Beta-galactosidase	-	GO:0016787//hydrolase activity	-	ko00052//Galactose metabolism	gi|91078182|ref|XP_967647.1|	35.68	2.15e-35	PREDICTED: similar to galactosidase, beta 1-like 2 [Tribolium castaneum]	-	-	-	-	sp|Q3UPY5|GLBL2_MOUSE	38	5e-24	Beta-galactosidase-1-like protein 2
RL-all_rep_c12991	718	24	8	454.481	224.159	2.02749	1.0197	Up	0.000179846	0.000243149	-	1	699	699	0.59	-	-	-	-	-	gi|195022338|ref|XP_001985554.1|	31.05	7.77e-10	GH17131 [Drosophila grimshawi]	gi|115382593|gb|DQ858924.1|	84.76	8e-10	Litopenaeus vannamei clone c043 CG6947-PA-like mRNA, partial sequence	-	-	-	-
RL-all_c1166	718	24	8	454.481	224.159	2.02749	1.0197	Up	0.000179846	0.000243192	-	2	256	255	0.37	-	-	-	-	-	-	-	-	-	-	-	-	-	-	-	-	-
RL-all_rep_c12272	654	24	8	498.956	246.095	2.02749	1.0197	Up	0.000179846	0.000243905	-	77	322	246	0.53	-	-	-	-	ko05100//Bacterial invasion of epithelial cells;ko04670//Leukocyte transendothelial migration;ko04510//Focal adhesion;ko05110//Vibrio cholerae infection;ko04145//Phagosome;ko05131//Shigellosis;ko05414//Dilated cardiomyopathy;ko04530//Tight junction;ko05130//Pathogenic Escherichia coli infection;ko04745//Phototransduction - fly;ko04810//Regulation of actin cytoskeleton;ko05416//Viral myocarditis;k…	gi|90080596|dbj|BAE89779.1|	80	4.03e-12	unnamed protein product [Macaca fascicularis]	gi|218526713|gb|EU920969.1|	99.85	0	Penaeus sp. AT-2008 isolate KCpen 18S ribosomal RNA gene, partial sequence	-	-	-	-
RL-all_rep_c11687	645	24	7	505.919	249.529	2.02749	1.0197	Up	0.000179846	0.000243538	-	644	3	642	0.45	KOG2758/Translation, ribosomal structure and biogenesis ;/Translation initiation factor 3, subunit e (eIF-3e)	GO:0043234//protein complex;GO:0016604//nuclear body	GO:0008135//translation factor activity, nucleic acid binding;GO:0005515//protein binding	GO:0006412//translation;GO:0001654//eye development;GO:0048598//embryonic morphogenesis;GO:0000956//nuclear-transcribed mRNA catabolic process	ko05160//Hepatitis C;ko03013//RNA transport	gi|47214141|emb|CAG07918.1|	67.63	2.14e-79	unnamed protein product [Tetraodon nigroviridis]	gi|56356801|emb|CR710534.2|	87.3	3e-06	Tetraodon nigroviridis full-length cDNA	sp|B5DGH9|EIF3E_SALSA	67.63	1e-79	Eukaryotic translation initiation factor 3 subunit E
RL-all_rep_c14128	533	36	12	918.342	452.945	2.02749	1.0197	Up	3.71e-06	8.56e-06	-	203	532	330	0.59	-	-	-	-	-	gi|118083774|ref|XP_001231536.1|	60.47	3.74e-12	PREDICTED: similar to Ac1147 [Gallus gallus]	gi|41059634|gb|AY466327.1|	99.77	0	Litopenaeus vannamei microsatellite TUMXLV9.100 sequence	-	-	-	-
RL-all_c1168	593	24	8	550.282	271.41	2.02749	1.0197	Up	0.000179846	0.00024302	-	551	12	540	0.6	KOG3346/General function prediction only ;/Phosphatidylethanolamine binding protein	-	-	-	-	gi|260831035|ref|XP_002610465.1|	59.89	4.17e-60	hypothetical protein BRAFLDRAFT_114907 [Branchiostoma floridae]	-	-	-	-	sp|P13696|PEBP1_BOVIN	55.95	6e-48	Phosphatidylethanolamine-binding protein 1
RL-all_c7991	556	24	8	586.902	289.472	2.02749	1.0197	Up	0.000179846	0.000243451	-	358	2	357	0.58	-	-	-	-	-	gi|297490465|ref|XP_002698352.1|	38.73	2.64e-15	PREDICTED: hypothetical protein [Bos taurus]	gi|41059634|gb|AY466327.1|	99.77	0	Litopenaeus vannamei microsatellite TUMXLV9.100 sequence	-	-	-	-
RL-all_c8075	2302	180	60	1063.15	524.369	2.02749	1.0197	Up	3.71e-25	1.29e-23	-	49	810	762	0.46	KOG0841/Posttranslational modification, protein turnover, chaperones ;/Multifunctional chaperone (14-3-3 family)	GO:0043231//intracellular membrane-bounded organelle;GO:0015630//microtubule cytoskeleton;GO:0045171//intercellular bridge	GO:0008047//enzyme activator activity;GO:0046983//protein dimerization activity;GO:0030291//protein serine/threonine kinase inhibitor activity;GO:0042802//identical protein binding	GO:0000278//mitotic cell cycle;GO:0007017//microtubule-based process;GO:0031647//regulation of protein stability;GO:0001745//compound eye morphogenesis;GO:0003006//developmental process involved in reproduction;GO:0006587//serotonin biosynthetic process from tryptophan;GO:0044267//cellular protein metabolic process;GO:0008306//associative learning;GO:0007264//small GTPase mediated signal transduc…	ko04722//Neurotrophin signaling pathway;ko04110//Cell cycle;ko04114//Oocyte meiosis	gi|66774602|gb|AAY56092.1|	99.19	1.56e-133	14-3-3-like protein [Penaeus monodon]	gi|298570898|gb|HM125582.1|	97.84	0	Fenneropenaeus merguiensis 14-3-3 zeta mRNA, complete cds	sp|Q2F637|1433Z_BOMMO	90.98	7e-122	14-3-3 protein zeta
RL-all_c299	2058	36	12	237.841	117.308	2.02749	1.0197	Up	3.71e-06	8.56e-06	-	1347	196	1152	0.42	-	-	-	-	-	gi|52788273|sp|P81182.2|BGBP_LITVA	96.06	0	RecName: Full=Beta-1,3-glucan-binding protein; Short=BGBP; AltName: Full=Beta-1,3-glucan recognition protein; Short=BetaGRP; AltName: Full=BetaGBP-HDL; AltName: Full=High density lipoprotein; Flags: Precursor	gi|320100074|gb|GU461662.1|	92.09	0	Fenneropenaeus chinensis beta-1,3-glucan-binding protein mRNA, complete cds	sp|P81182|BGBP_LITVA	97.18	0	Beta-1,3-glucan-binding protein
RL-all_rep_c11429	1740	312	104	2438	1202.47	2.02749	1.0197	Up	2.78e-42	1.19e-40	-	12	1037	1026	0.46	KOG1543/Posttranslational modification, protein turnover, chaperones ;/Cysteine proteinase Cathepsin L	-	GO:0004175//endopeptidase activity	GO:0019538//protein metabolic process	ko04145//Phagosome;ko05323//Rheumatoid arthritis;ko04142//Lysosome;ko04612//Antigen processing and presentation	gi|146217394|gb|ABQ10739.1|	95.87	0	cathepsin L [Penaeus monodon]	gi|254941644|gb|GQ286155.1|	79.58	2e-18	Cherax quadricarinatus clone epi7_G6 mRNA sequence	sp|Q26636|CATL_SARPE	68.25	4e-129	Cathepsin L
RL-all_c289	1572	36	12	311.372	153.575	2.02749	1.0197	Up	3.71e-06	8.56e-06	-	899	1234	336	0.49	KOG0286/General function prediction only ;/G-protein beta subunit	-	-	-	ko04062//Chemokine signaling pathway;ko04744//Phototransduction;ko04742//Taste transduction	gi|169930282|gb|ACB05681.1|	100	3.58e-11	G protein beta subunit [Euprymna scolopes]	gi|51872140|gb|AY626793.1|	100	3e-85	Litopenaeus vannamei G protein beta 1 subunit mRNA, complete cds	sp|P23232|GBB_LOLFO	100	7e-12	Guanine nucleotide-binding protein subunit beta
RL-all_c239	1487	60	20	548.617	270.589	2.02749	1.0197	Up	2.45e-09	1.67e-08	-	1093	29	1065	0.45	KOG1369/Carbohydrate transport and metabolism ;/Hexokinase	-	GO:0016773//phosphotransferase activity, alcohol group as acceptor	GO:0040011//locomotion;GO:0008152//metabolic process	ko00052//Galactose metabolism;ko00521//Streptomycin biosynthesis;ko00500//Starch and sucrose metabolism;ko04910//Insulin signaling pathway;ko04973//Carbohydrate digestion and absorption;ko04930//Type II diabetes mellitus;ko00051//Fructose and mannose metabolism;ko00524//Butirosin and neomycin biosynthesis;ko00520//Amino sugar and nucleotide sugar metabolism;ko01120//Microbial metabolism in divers…	gi|126571555|gb|ABO21409.1|	95.7	0	kexokinase [Litopenaeus vannamei]	gi|126571554|gb|EF102106.1|	99.4	0	Litopenaeus vannamei kexokinase mRNA, complete cds	sp|P19367|HXK1_HUMAN	39.2	3e-76	Hexokinase-1
RL-all_rep_c8316	1422	240	80	2294.78	1131.83	2.02749	1.0197	Up	6.39e-33	2.51e-31	-	1420	188	1233	0.52	KOG1375/Cytoskeleton ;/Beta tubulin	GO:0032991//macromolecular complex;GO:0015630//microtubule cytoskeleton	GO:0017111//nucleoside-triphosphatase activity;GO:0032561//guanyl ribonucleotide binding	GO:0043623//cellular protein complex assembly;GO:0009207;GO:0007017//microtubule-based process	ko04540//Gap junction;ko04145//Phagosome;ko05130//Pathogenic Escherichia coli infection	gi|291243365|ref|XP_002741583.1|	84.5	0	PREDICTED: tubulin, beta 2C-like [Saccoglossus kowalevskii]	gi|1272241|gb|U41811.1|HAU41811	85.74	0	Homarus americanus beta-I tubulin mRNA, complete cds	sp|Q25009|TBB1_HOMAM	94.55	0	Tubulin beta-1 chain
RL-all_c1191	1408	24	8	231.76	114.308	2.02749	1.0197	Up	0.000179846	0.000243042	-	363	1046	684	0.56	KOG0207/Inorganic ion transport and metabolism ;/Cation transport ATPase	GO:0044431//Golgi apparatus part;GO:0044425//membrane part	GO:0016820//hydrolase activity, acting on acid anhydrides, catalyzing transmembrane movement of substances;GO:0015075//ion transmembrane transporter activity;GO:0005488//binding	GO:0034220//ion transmembrane transport;GO:0006825//copper ion transport	-	gi|260833356|ref|XP_002611623.1|	35.45	6.81e-39	hypothetical protein BRAFLDRAFT_63720 [Branchiostoma floridae]	gi|159150723|gb|EU216913.1|	97.5	6e-09	Drosophila melanogaster strain ZW142 ATP7 (CG1886) gene, partial cds	sp|Q9XT50|ATP7B_SHEEP	31.77	6e-33	Copper-transporting ATPase 2
RL-all_c1443	1395	24	8	233.919	115.374	2.02749	1.0197	Up	0.000179846	0.00024384	-	245	1393	1149	0.63	KOG0156/Secondary metabolites biosynthesis, transport and catabolism ;/Cytochrome P450 CYP2 subfamily	-	GO:0016705//oxidoreductase activity, acting on paired donors, with incorporation or reduction of molecular oxygen;GO:0004497//monooxygenase activity	GO:0002165//instar larval or pupal development;GO:0006631//fatty acid metabolic process;GO:0009653//anatomical structure morphogenesis;GO:0008202//steroid metabolic process	ko00980//Metabolism of xenobiotics by cytochrome P450;ko00590//Arachidonic acid metabolism;ko00591//Linoleic acid metabolism;ko01100//Metabolic pathways;ko00830//Retinol metabolism;ko00982//Drug metabolism - cytochrome P450	gi|3913352|sp|Q27712.1|CP2L1_PANAR	39.78	6.88e-88	RecName: Full=Cytochrome P450 2L1; AltName: Full=CYPIIL1	-	-	-	-	sp|Q27712|CP2L1_PANAR	39.78	1e-88	Cytochrome P450 2L1
RL-all_rep_c12464	1386	96	32	941.753	464.492	2.02749	1.0197	Up	3.03e-14	5.97e-13	-	91	849	759	0.46	KOG1543/Posttranslational modification, protein turnover, chaperones ;/Cysteine proteinase Cathepsin L	-	GO:0004175//endopeptidase activity	GO:0019538//protein metabolic process	ko04145//Phagosome;ko05323//Rheumatoid arthritis;ko04142//Lysosome;ko04612//Antigen processing and presentation	gi|146217394|gb|ABQ10739.1|	97.07	5.56e-160	cathepsin L [Penaeus monodon]	gi|254941644|gb|GQ286155.1|	79.58	2e-18	Cherax quadricarinatus clone epi7_G6 mRNA sequence	sp|Q26636|CATL_SARPE	73.04	6e-112	Cathepsin L
RL-all_rep_c8461	1296	36	12	377.682	186.281	2.02749	1.0197	Up	3.71e-06	8.57e-06	-	38	1294	1257	0.58	KOG1192/Carbohydrate transport and metabolism ; Energy production and conversion ;/UDP-glucuronosyl and UDP-glucosyl transferase	-	-	-	ko00980//Metabolism of xenobiotics by cytochrome P450;ko00500//Starch and sucrose metabolism;ko00140//Steroid hormone biosynthesis;ko00514//Other types of O-glycan biosynthesis;ko00983//Drug metabolism - other enzymes;ko00860//Porphyrin and chlorophyll metabolism;ko01100//Metabolic pathways;ko00830//Retinol metabolism;ko00040//Pentose and glucuronate interconversions;ko00982//Drug metabolism - cy…	gi|91090210|ref|XP_967762.1|	36.89	2.81e-72	PREDICTED: similar to glucosyl/glucuronosyl transferases [Tribolium castaneum]	-	-	-	-	sp|Q9XT55|UDB19_MACFA	33.15	1e-49	UDP-glucuronosyltransferase 2B19
RL-all_c159	1294	36	12	378.266	186.568	2.02749	1.0197	Up	3.71e-06	8.57e-06	-	395	1024	630	0.43	KOG2768/Translation, ribosomal structure and biogenesis ;/Translation initiation factor 2, beta subunit (eIF-2beta)	GO:0043234//protein complex;GO:0044444//cytoplasmic part	GO:0008135//translation factor activity, nucleic acid binding;GO:0043169//cation binding	GO:0008283//cell proliferation;GO:0006412//translation;GO:0008406//gonad development	ko03013//RNA transport	gi|307182161|gb|EFN69504.1|	75.53	5.22e-87	Eukaryotic translation initiation factor 2 subunit 2 [Camponotus floridanus]	gi|309269106|ref|XM_003084763.1|	81.99	2e-14	PREDICTED: Mus musculus predicted gene 9892 (Gm9892), mRNA	sp|P20042|IF2B_HUMAN	73.6	3e-79	Eukaryotic translation initiation factor 2 subunit 2
RL-all_rep_c12783	1275	84	28	895.774	441.814	2.02749	1.0197	Up	1.3e-12	1.01e-11	-	3	1250	1248	0.59	KOG2650/Function unknown ;/Zinc carboxypeptidase	-	-	-	ko04974//Protein digestion and absorption;ko04972//Pancreatic secretion	gi|89258155|gb|ABD65300.1|	96.63	5.76e-171	carboxypeptidase B [Litopenaeus vannamei]	gi|156537800|ref|XM_001608012.1|	89.83	2e-08	PREDICTED: Nasonia vitripennis similar to carboxypeptidase A (LOC100124174), mRNA	sp|P04069|CBPB_ASTFL	77.15	7e-142	Carboxypeptidase B
RL-all_c361	1238	24	8	263.584	130.005	2.02749	1.0197	Up	0.000179846	0.000243214	-	1152	1	1152	0.53	-	-	-	-	-	gi|23194338|gb|AAN15115.1|	24.47	7.55e-11	antigen B membrane protein [Rhipicephalus microplus]	-	-	-	-	-	-	-	-
RL-all_rep_c11683	1164	24	8	280.342	138.27	2.02749	1.0197	Up	0.000179846	0.000243279	-	2	535	534	0.47	KOG3386/Inorganic ion transport and metabolism ;/Copper transporter	-	-	-	-	gi|189234241|ref|XP_976116.2|	56.03	4.18e-40	PREDICTED: similar to high-affinity copper uptake protein isoform 2 [Tribolium castaneum]	-	-	-	-	sp|Q5RAS6|COPT1_PONAB	47.92	4e-26	High affinity copper uptake protein 1
RL-all_c570	1116	47	16	584.798	288.434	2.02749	1.0197	Up	8.09e-08	3.5e-07	-	1	1110	1110	0.6	KOG0022/Secondary metabolites biosynthesis, transport and catabolism ;/Alcohol dehydrogenase, class III	-	GO:0046872//metal ion binding;GO:0016491//oxidoreductase activity	GO:0008152//metabolic process	ko00980//Metabolism of xenobiotics by cytochrome P450;ko00071//Fatty acid metabolism;ko00680//Methane metabolism;ko01120//Microbial metabolism in diverse environments;ko01100//Metabolic pathways;ko00626//Naphthalene degradation;ko00830//Retinol metabolism;ko00982//Drug metabolism - cytochrome P450;ko00350//Tyrosine metabolism;ko00625//Chloroalkane and chloroalkene degradation;ko01110//Biosynthesi…	gi|225707332|gb|ACO09512.1|	63.24	3.47e-113	Alcohol dehydrogenase class 3 [Osmerus mordax]	gi|126697481|gb|EF103440.1|	81.38	3e-16	Haliotis discus discus alcohol dehydrogenase mRNA, partial cds	sp|P79896|ADHX_SPAAU	70.09	3e-112	Alcohol dehydrogenase class-3
RL-all_c1061	1035	24	8	315.283	155.504	2.02749	1.0197	Up	0.000179846	0.00024343	-	39	923	885	0.55	KOG1602/Lipid transport and metabolism ;/Cis-prenyltransferase	-	GO:0005488//binding;GO:0016740//transferase activity	GO:0001754//eye photoreceptor cell differentiation;GO:0009584//detection of visible light	ko00900//Terpenoid backbone biosynthesis;ko01110//Biosynthesis of secondary metabolites	gi|260808570|ref|XP_002599080.1|	51.42	2.92e-79	hypothetical protein BRAFLDRAFT_281462 [Branchiostoma floridae]	gi|149535421|ref|XM_001507222.1|	95	1e-06	PREDICTED: Ornithorhynchus anatinus similar to dehydrodolichyl diphosphate synthase (LOC100083017), partial mRNA	sp|Q86SQ9|DHDDS_HUMAN	52.44	8e-74	Dehydrodolichyl diphosphate synthase
RL-all_rep_c11657	978	46	16	667.316	329.134	2.02749	1.0197	Up	8.09e-08	3.5e-07	-	1	804	804	0.48	KOG1680/Lipid transport and metabolism ;/Enoyl-CoA hydratase	GO:0044429//mitochondrial part;GO:0015630//microtubule cytoskeleton	GO:0016829//lyase activity	GO:0009062//fatty acid catabolic process	ko00930//Caprolactam degradation;ko00362//Benzoate degradation;ko00310//Lysine degradation;ko00071//Fatty acid metabolism;ko01120//Microbial metabolism in diverse environments;ko01100//Metabolic pathways;ko00627//Aminobenzoate degradation;ko00640//Propanoate metabolism;ko00380//Tryptophan metabolism;ko00280//Valine, leucine and isoleucine degradation;ko00410//beta-Alanine metabolism;ko01110//Bios…	gi|241692201|ref|XP_002400853.1|	63.08	6.89e-86	enoyl-CoA hydratase, putative [Ixodes scapularis]	gi|325303373|tpg|BK007320.1|	81.82	2e-14	TPA: TPA_exp: Amblyomma variegatum enoyl-CoA hydratase mRNA, partial cds	sp|Q8BH95|ECHM_MOUSE	58.47	1e-66	Enoyl-CoA hydratase, mitochondrial
RL-all_c1989	970	36	12	504.615	248.886	2.02749	1.0197	Up	3.71e-06	8.56e-06	-	969	361	609	0.49	KOG4185/Posttranslational modification, protein turnover, chaperones ;/Predicted E3 ubiquitin ligase	-	GO:0005488//binding	-	-	gi|260792746|ref|XP_002591375.1|	34.55	2.72e-07	hypothetical protein BRAFLDRAFT_227502 [Branchiostoma floridae]	-	-	-	-	sp|Q09654|TRI23_CAEEL	33.04	3e-07	E3 ubiquitin-protein ligase arc-1
RL-all_c1277	969	24	8	336.757	166.095	2.02749	1.0197	Up	0.000179846	0.000243927	-	2	343	342	0.4	-	-	-	-	-	-	-	-	-	-	-	-	-	-	-	-	-
RL-all_c253	962	36	12	508.811	250.956	2.02749	1.0197	Up	3.71e-06	8.57e-06	-	865	2	864	0.59	KOG0471/Carbohydrate transport and metabolism ;/Alpha-amylase	-	-	-	ko00052//Galactose metabolism;ko00500//Starch and sucrose metabolism;ko01100//Metabolic pathways	gi|193690922|ref|XP_001952163.1|	57.44	1.44e-77	PREDICTED: similar to sucrase [Acyrthosiphon pisum]	gi|153902777|dbj|AK266141.1|	93.62	2e-08	Gryllus bimaculatus mRNA, GBcontig13002	sp|P07191|MAL1_DROME	53.09	8e-75	Probable maltase D
RL-all_c250	948	36	12	516.325	254.662	2.02749	1.0197	Up	3.71e-06	8.56e-06	-	1	687	687	0.61	-	-	-	-	-	-	-	-	-	-	-	-	-	-	-	-	-
RL-all_rep_c11659	935	24	8	349.003	172.135	2.02749	1.0197	Up	0.000179846	0.000243494	-	2	934	933	0.56	-	-	-	-	-	gi|195432902|ref|XP_002064455.1|	27.88	9.95e-28	GK23861 [Drosophila willistoni]	-	-	-	-	-	-	-	-
RL-all_rep_c11610	928	36	12	527.453	260.15	2.02749	1.0197	Up	3.71e-06	8.57e-06	-	25	927	903	0.58	KOG1584/General function prediction only ;/Sulfotransferase	-	-	-	ko00140//Steroid hormone biosynthesis;ko00920//Sulfur metabolism	gi|158302069|ref|XP_321705.3|	34.21	3.61e-38	AGAP001425-PA [Anopheles gambiae str. PEST]	-	-	-	-	sp|O75897|ST1C4_HUMAN	34.25	5e-26	Sulfotransferase 1C4
RL-all_c1176	890	24	8	366.649	180.839	2.02749	1.0197	Up	0.000179846	0.0002433	-	56	889	834	0.65	KOG4291/Extracellular structures ;/Mucin/alpha-tectorin	-	-	-	-	gi|270006238|gb|EFA02686.1|	56.84	1.41e-52	hypothetical protein TcasGA2_TC008407 [Tribolium castaneum]	gi|195505374|ref|XM_002099441.1|	90.16	1e-09	Drosophila yakuba GE23331 (Dyak\GE23331), mRNA	sp|Q0KHY3|Y1004_DROME	49.54	5e-48	Extracellular domains-containing protein CG31004
RL-all_c1311	889	24	8	367.061	181.042	2.02749	1.0197	Up	0.000179846	0.000243667	-	589	2	588	0.5	KOG0731/Posttranslational modification, protein turnover, chaperones ;/AAA+-type ATPase containing the peptidase M41 domain	GO:0043231//intracellular membrane-bounded organelle;GO:0031224//intrinsic to membrane;GO:0019866//organelle inner membrane	GO:0004175//endopeptidase activity;GO:0046914//transition metal ion binding;GO:0005515//protein binding;GO:0032559;GO:0042623//ATPase activity, coupled	GO:0048741//skeletal muscle fiber development;GO:0060004//reflex;GO:0009057//macromolecule catabolic process;GO:0048667//cell morphogenesis involved in neuron differentiation;GO:0008366//axon ensheathment;GO:0035264//multicellular organism growth;GO:0019538//protein metabolic process	-	gi|156541797|ref|XP_001602382.1|	73.8	2.84e-126	PREDICTED: similar to SD01613p [Nasonia vitripennis]	gi|254939636|ref|NM_054070.3|	82.72	2e-20	Mus musculus AFG3(ATPase family gene 3)-like 1 (yeast) (Afg3l1), transcript variant 1, mRNA	sp|Q9Y4W6|AFG32_HUMAN	73.8	1e-119	AFG3-like protein 2
RL-all_rep_c11450	856	144	48	2287.27	1128.13	2.02749	1.0197	Up	1.98e-20	5.53e-19	-	264	773	510	0.49	-	-	-	-	-	-	-	-	-	-	-	-	-	-	-	-	-
RL-all_c3270	821	60	20	993.659	490.092	2.02749	1.0197	Up	2.45e-09	1.67e-08	-	677	33	645	0.46	KOG0087/Intracellular trafficking, secretion, and vesicular transport ;/GTPase Rab11/YPT3, small G protein superfamily	GO:0033267//axon part;GO:0031967;GO:0012505//endomembrane system;GO:0032155;GO:0005798//Golgi-associated vesicle;GO:0005815//microtubule organizing center	GO:0032561//guanyl ribonucleotide binding;GO:0017111//nucleoside-triphosphatase activity	GO:0006906//vesicle fusion;GO:0007017//microtubule-based process;GO:0001709//cell fate determination;GO:0044087;GO:0034331;GO:0042051//compound eye photoreceptor development;GO:0001700//embryonic development via the syncytial blastoderm;GO:0007281//germ cell development;GO:0007297//ovarian follicle cell migration;GO:0007293//germarium-derived egg chamber formation;GO:0030036//actin cytoskeleton o…	ko04961//Endocrine and other factor-regulated calcium reabsorption;ko04962//Vasopressin-regulated water reabsorption;ko04972//Pancreatic secretion;ko04144//Endocytosis	gi|170035713|ref|XP_001845712.1|	83.18	9.97e-95	conserved hypothetical protein [Culex quinquefasciatus]	gi|73999639|ref|XM_850496.1|	79.07	1e-33	PREDICTED: Canis familiaris rab11 GTP-binding protein (RAB11), mRNA	sp|P22129|RB11B_DISOM	82.33	3e-92	Ras-related protein Rab-11B
RL-all_rep_c12186	820	46	16	795.896	392.552	2.02749	1.0197	Up	8.09e-08	3.5e-07	-	818	462	357	0.62	-	-	-	-	-	-	-	-	-	gi|5825422|gb|AF124597.1|AF124597	97.1	0	Penaeus vannamei 18S ribosomal RNA, partial sequence; internal transcribed spacer 1, 5.8S ribosomal RNA, internal transcribed spacer 2, and 28S ribosomal RNA, complete sequence; intergenic spacer region, partial sequence	-	-	-	-
RL-all_rep_c13780	784	24	8	416.221	205.289	2.02749	1.0197	Up	0.000179846	0.000243063	-	253	666	414	0.58	-	-	-	-	-	gi|118392259|ref|XP_001028745.1|	83.33	6.43e-32	hypothetical protein TTHERM_02141640 [Tetrahymena thermophila]	gi|56968035|gb|AY859581.1|	90.54	2e-10	Homarus americanus internal transcribed spacer 2 and 28S ribosomal RNA gene, partial sequence	sp|Q8TGM7|ART2_YEAST	56.52	4e-06	Putative uncharacterized protein ART2
RL-all_c8065	762	24	8	428.238	211.216	2.02749	1.0197	Up	0.000179846	0.000243408	-	330	761	432	0.54	-	-	-	-	ko04150//mTOR signaling pathway	gi|91088275|ref|XP_967998.1|	42.05	9.51e-17	PREDICTED: similar to AGAP011600-PA [Tribolium castaneum]	-	-	-	-	sp|Q8VD50|DDT4L_RAT	40	2e-12	DNA damage-inducible transcript 4-like protein
RL-all_rep_c12551	760	24	8	429.365	211.772	2.02749	1.0197	Up	0.000179846	0.000243559	-	1	657	657	0.66	-	-	-	-	-	-	-	-	-	-	-	-	-	-	-	-	-
RL-all_rep_c8551	717	24	8	455.115	224.472	2.02749	1.0197	Up	0.000179846	0.000243516	-	381	716	336	0.59	KOG1762/Translation, ribosomal structure and biogenesis ;/60s acidic ribosomal protein P1	GO:0030529//ribonucleoprotein complex	GO:0005488//binding;GO:0005198//structural molecule activity	GO:0009790//embryo development;GO:0006412//translation	ko03010//Ribosome	gi|238683667|gb|ACR54112.1|	90	2.73e-23	ribosomal protein P1 [Palaemonetes varians]	gi|115382575|gb|DQ858905.1|	98.18	9e-16	Litopenaeus vannamei clone c013 ribosomal protein P1-like mRNA, partial sequence	sp|P02402|RLA1_ARTSA	73.33	5e-20	60S acidic ribosomal protein P1
RL-all_rep_c11569	700	46	16	932.336	459.847	2.02749	1.0197	Up	8.09e-08	3.5e-07	-	676	2	675	0.6	KOG1579/Amino acid transport and metabolism ;/Homocysteine S-methyltransferase	GO:0032991//macromolecular complex	GO:0005515//protein binding;GO:0008172//S-methyltransferase activity	GO:0000097//sulfur amino acid biosynthetic process	ko00260//Glycine, serine and threonine metabolism;ko00270//Cysteine and methionine metabolism;ko01100//Metabolic pathways	gi|156402856|ref|XP_001639806.1|	55.71	1.19e-68	predicted protein [Nematostella vectensis]	gi|260825306|ref|XM_002607562.1|	92.16	1e-08	Branchiostoma floridae hypothetical protein, mRNA	sp|Q5XGM3|BHMT1_XENLA	59.82	5e-69	Betaine--homocysteine S-methyltransferase 1
RL-all_rep_c12216	665	24	8	490.703	242.025	2.02749	1.0197	Up	0.000179846	0.000243171	-	665	171	495	0.5	KOG3166/Translation, ribosomal structure and biogenesis ;/60S ribosomal protein L7A	-	-	-	ko03010//Ribosome	gi|159145704|gb|ABW90389.1|	60.22	1.14e-26	putative ribosomal protein L7a [Barentsia elongata]	-	-	-	-	sp|Q90YW2|RL7A_ICTPU	73.12	1e-24	60S ribosomal protein L7a
RL-all_c1022	658	24	8	495.923	244.599	2.02749	1.0197	Up	0.000179846	0.000243624	-	151	330	180	0.34	-	-	-	-	-	-	-	-	-	-	-	-	-	-	-	-	-
RL-all_rep_c8454	649	60	20	1257	619.978	2.02749	1.0197	Up	2.45e-09	1.67e-08	-	3	521	519	0.47	KOG3356/Function unknown ;/Predicted membrane protein	GO:0005789//endoplasmic reticulum membrane;GO:0031224//intrinsic to membrane	-	-	-	gi|307201876|gb|EFN81505.1|	72.22	2.49e-59	UPF0527 transmembrane protein [Harpegnathos saltator]	gi|327274071|ref|XM_003221754.1|	84.25	8e-16	PREDICTED: Anolis carolinensis oligosaccharyltransferase complex subunit OSTC-like (LOC100555541), mRNA	sp|B0K025|OSTC_RAT	66.89	7e-57	Oligosaccharyltransferase complex subunit OSTC
RL-all_rep_c11631	630	24	8	517.964	255.47	2.02749	1.0197	Up	0.000179846	0.000243884	-	630	124	507	0.66	-	-	-	-	-	gi|170583160|ref|XP_001896458.1|	66.67	5.23e-06	hypothetical protein Bm1_24990 [Brugia malayi]	gi|5825422|gb|AF124597.1|AF124597	97.19	0	Penaeus vannamei 18S ribosomal RNA, partial sequence; internal transcribed spacer 1, 5.8S ribosomal RNA, internal transcribed spacer 2, and 28S ribosomal RNA, complete sequence; intergenic spacer region, partial sequence	-	-	-	-
RL-all_c1438	623	24	8	523.784	258.341	2.02749	1.0197	Up	0.000179846	0.000243085	-	79	429	351	0.45	KOG3300/Energy production and conversion ; Cell cycle control, cell division, chromosome partitioning ;/NADH:ubiquinone oxidoreductase, B16.6 subunit/cell death-regulatory protein	-	-	-	ko00190//Oxidative phosphorylation	gi|91077752|ref|XP_967059.1|	53.76	3.85e-22	PREDICTED: similar to AGAP009652-PA [Tribolium castaneum]	-	-	-	-	-	-	-	-
RL-all_rep_c11594	619	72	24	1581.51	780.031	2.02749	1.0197	Up	5.6e-11	4.16e-10	-	454	212	243	0.52	-	-	-	-	ko05100//Bacterial invasion of epithelial cells;ko04670//Leukocyte transendothelial migration;ko04510//Focal adhesion;ko05110//Vibrio cholerae infection;ko04145//Phagosome;ko05131//Shigellosis;ko05414//Dilated cardiomyopathy;ko04530//Tight junction;ko05130//Pathogenic Escherichia coli infection;ko04745//Phototransduction - fly;ko04810//Regulation of actin cytoskeleton;ko05416//Viral myocarditis;k…	gi|84579145|dbj|BAE73006.1|	75.47	3.77e-14	hypothetical protein [Macaca fascicularis]	gi|218526713|gb|EU920969.1|	99.04	0	Penaeus sp. AT-2008 isolate KCpen 18S ribosomal RNA gene, partial sequence	-	-	-	-
RL-all_c1450	577	24	8	565.542	278.937	2.02749	1.0197	Up	0.000179846	0.000243949	-	1	576	576	0.45	KOG3717/Lipid transport and metabolism ;/Carnitine O-acyltransferase CRAT	-	GO:0016740//transferase activity	-	ko04146//Peroxisome	gi|214012061|gb|ACJ61705.1|	63.22	8.97e-57	carnitine O-acetyltransferase [Artemia franciscana]	-	-	-	-	sp|P43155|CACP_HUMAN	49.2	1e-45	Carnitine O-acetyltransferase
RL-all_rep_c8601	574	36	12	852.746	420.592	2.02749	1.0197	Up	3.71e-06	8.56e-06	-	381	1	381	0.59	-	-	-	-	-	gi|242009491|ref|XP_002425519.1|	55	2.35e-17	conserved hypothetical protein [Pediculus humanus corporis]	gi|41059634|gb|AY466327.1|	99.53	0	Litopenaeus vannamei microsatellite TUMXLV9.100 sequence	-	-	-	-
RL-all_rep_c13047	573	24	8	569.49	280.884	2.02749	1.0197	Up	0.000179846	0.00024371	-	1	573	573	0.6	-	-	-	-	-	gi|217418241|gb|ACK44247.1|	38.38	9.21e-30	vitelline membrane outer layer 1-like protein [Scylla paramamosain]	-	-	-	-	sp|Q5SXG7|VMO1_MOUSE	33.9	2e-14	Vitelline membrane outer layer protein 1 homolog
RL-all_rep_c12162	570	24	8	572.487	282.362	2.02749	1.0197	Up	0.000179846	0.000243236	-	501	145	357	0.49	-	GO:0005634//nucleus	GO:0004866//endopeptidase inhibitor activity;GO:0019899//enzyme binding	GO:0009913//epidermal cell differentiation;GO:0010466//negative regulation of peptidase activity;GO:0006464//protein modification process	-	gi|224043924|ref|XP_002193619.1|	50.59	2.99e-17	PREDICTED: similar to putative cystatin B, partial [Taeniopygia guttata]	-	-	-	-	sp|Q8I030|CYTB_PANTR	46.43	1e-14	Cystatin-B
RL-all_rep_c11717	568	24	5	574.503	283.356	2.02749	1.0197	Up	0.000179846	0.000243732	-	202	567	366	0.58	-	-	-	-	-	gi|242009491|ref|XP_002425519.1|	54.64	2.49e-16	conserved hypothetical protein [Pediculus humanus corporis]	gi|41059634|gb|AY466327.1|	99.53	0	Litopenaeus vannamei microsatellite TUMXLV9.100 sequence	-	-	-	-
RL-all_rep_c13048	555	24	8	587.959	289.993	2.02749	1.0197	Up	0.000179846	0.000243343	-	378	1	378	0.59	-	-	-	-	-	gi|242009491|ref|XP_002425519.1|	52.69	8.48e-14	conserved hypothetical protein [Pediculus humanus corporis]	gi|41059634|gb|AY466327.1|	99.3	0	Litopenaeus vannamei microsatellite TUMXLV9.100 sequence	-	-	-	-
RL-all_c7968	540	24	8	604.292	298.049	2.02749	1.0197	Up	0.000179846	0.000243754	-	364	2	363	0.59	-	-	-	-	-	gi|118083774|ref|XP_001231536.1|	53	3.23e-15	PREDICTED: similar to Ac1147 [Gallus gallus]	gi|41059634|gb|AY466327.1|	99.07	0	Litopenaeus vannamei microsatellite TUMXLV9.100 sequence	-	-	-	-
RL-all_rep_c13743	512	24	7	637.339	314.348	2.02749	1.0197	Up	0.000179846	0.000243819	-	25	510	486	0.52	KOG3353/Translation, ribosomal structure and biogenesis ;/60S ribosomal protein L22	GO:0030529//ribonucleoprotein complex	-	-	ko03010//Ribosome	gi|289741183|gb|ADD19339.1|	70.62	2.37e-59	ribosomal protein L17 [Glossina morsitans morsitans]	gi|195168627|ref|XM_002025097.1|	85.71	1e-07	Drosophila persimilis GL26747 (Dper\GL26747), mRNA	sp|A8CAG3|RL17_PHLPP	75	2e-59	60S ribosomal protein L17
RL-all_rep_c14193	507	24	8	643.624	317.448	2.02749	1.0197	Up	0.000179846	0.000243106	-	199	507	309	0.59	-	-	-	-	-	gi|118083774|ref|XP_001231536.1|	64.58	1.25e-15	PREDICTED: similar to Ac1147 [Gallus gallus]	gi|41059634|gb|AY466327.1|	96.78	0	Litopenaeus vannamei microsatellite TUMXLV9.100 sequence	-	-	-	-
RL-all_c296	1124	45	16	580.636	286.381	2.02749	1.0197	Up	8.09e-08	3.5e-07	-	1123	26	1098	0.49	KOG2865/Energy production and conversion ;/NADH:ubiquinone oxidoreductase, NDUFA9/39kDa subunit	GO:0005746//mitochondrial respiratory chain	GO:0005488//binding;GO:0016651//oxidoreductase activity, acting on NADH or NADPH	GO:0022904//respiratory electron transport chain	ko05012//Parkinson's disease;ko05016//Huntington's disease;ko01100//Metabolic pathways;ko00190//Oxidative phosphorylation;ko05010//Alzheimer's disease	gi|170059692|ref|XP_001865472.1|	62.3	1.73e-128	NADH-ubiquinone oxidoreductase 39 kda subunit [Culex quinquefasciatus]	-	-	-	-	sp|Q0MQB3|NDUA9_GORGO	45.07	3e-72	NADH dehydrogenase [ubiquinone] 1 alpha subcomplex subunit 9, mitochondrial
RL-all_rep_c8527	1080	60	20	755.365	372.561	2.02749	1.0197	Up	2.45e-09	1.67e-08	-	1	1080	1080	0.6	KOG1610/Secondary metabolites biosynthesis, transport and catabolism ; General function prediction only ;/Corticosteroid 11-beta-dehydrogenase and related short chain-type dehydrogenases	GO:0019866//organelle inner membrane;GO:0044429//mitochondrial part	GO:0016616//oxidoreductase activity, acting on the CH-OH group of donors, NAD or NADP as acceptor;GO:0008289//lipid binding	GO:0007417//central nervous system development;GO:0009888//tissue development;GO:0010038//response to metal ion;GO:0043627//response to estrogen stimulus;GO:0031667//response to nutrient levels;GO:0043434//response to peptide hormone stimulus;GO:0051384//response to glucocorticoid stimulus;GO:0044237//cellular metabolic process;GO:0006950//response to stress	ko01100//Metabolic pathways;ko00650//Butanoate metabolism;ko00072//Synthesis and degradation of ketone bodies	gi|260835118|ref|XP_002612556.1|	44.48	1.32e-69	3-hydroxybutyrate dehydrogenase [Branchiostoma floridae]	-	-	-	-	sp|P29147|BDH_RAT	47.57	3e-66	D-beta-hydroxybutyrate dehydrogenase, mitochondrial
RL-all_c830	975	36	12	502.027	247.61	2.02749	1.0197	Up	3.71e-06	8.57e-06	-	2	973	972	0.63	KOG1215/Signal transduction mechanisms ;/Low-density lipoprotein receptors containing Ca2+-binding EGF-like domains	GO:0044464//cell part	-	GO:0009987//cellular process;GO:0051179//localization	ko05144//Malaria;ko05010//Alzheimer's disease	gi|186696079|gb|ACC86854.1|	38.19	1.03e-22	C-type lectin-like domain-containing protein PtLP [Portunus trituberculatus]	-	-	-	-	sp|O88307|SORL_MOUSE	46.07	1e-16	Sortilin-related receptor
RL-all_rep_c13573	939	96	32	1390.06	685.608	2.02749	1.0197	Up	3.03e-14	5.97e-13	-	470	808	339	0.54	-	-	-	-	-	gi|262401379|gb|ACY66592.1|	90	6.54e-19	hypothetical protein [Scylla paramamosain]	gi|218526713|gb|EU920969.1|	99.55	0	Penaeus sp. AT-2008 isolate KCpen 18S ribosomal RNA gene, partial sequence	-	-	-	-
RL-all_c8151	790	24	8	413.06	203.73	2.02749	1.0197	Up	0.000179846	0.000243322	-	788	192	597	0.62	-	-	-	-	-	-	-	-	-	gi|5825422|gb|AF124597.1|AF124597	97.5	0	Penaeus vannamei 18S ribosomal RNA, partial sequence; internal transcribed spacer 1, 5.8S ribosomal RNA, internal transcribed spacer 2, and 28S ribosomal RNA, complete sequence; intergenic spacer region, partial sequence	-	-	-	-
RL-all_c1068	773	24	8	422.144	208.21	2.02749	1.0197	Up	0.000179846	0.000243365	-	415	128	288	0.33	-	-	-	-	-	-	-	-	-	-	-	-	-	-	-	-	-
RL-all_c7990	703	24	8	464.179	228.942	2.02749	1.0197	Up	0.000179846	0.000243602	-	2	703	702	0.45	KOG4470/Posttranslational modification, protein turnover, chaperones ;/Proteasome activator subunit	GO:0016020//membrane;GO:0000502//proteasome complex	GO:0005515//protein binding;GO:0003824//catalytic activity	GO:0010952//positive regulation of peptidase activity;GO:0043161//proteasomal ubiquitin-dependent protein catabolic process;GO:0051320//S phase;GO:0007050//cell cycle arrest;GO:0016070//RNA metabolic process;GO:0051439//regulation of ubiquitin-protein ligase activity involved in mitotic cell cycle;GO:0006520//cellular amino acid metabolic process;GO:0006915//apoptosis;GO:0030330//DNA damage respo…	ko05160//Hepatitis C;ko03050//Proteasome;ko04612//Antigen processing and presentation	gi|1280392|gb|AAB41818.1|	60.87	3.38e-79	autoantigen [Rhipicephalus appendiculatus]	gi|195168957|ref|XM_002025261.1|	84.88	5e-08	Drosophila persimilis GL13311 (Dper\GL13311), mRNA	sp|Q5RFD3|PSME3_PONAB	55.6	3e-74	Proteasome activator complex subunit 3
RL-all_c1386	693	24	8	470.877	232.246	2.02749	1.0197	Up	0.000179846	0.000243862	-	91	693	603	0.55	KOG1516/General function prediction only ;/Carboxylesterase and related proteins	-	-	-	ko00983//Drug metabolism - other enzymes;ko01100//Metabolic pathways;ko00960//Tropane, piperidine and pyridine alkaloid biosynthesis;ko01110//Biosynthesis of secondary metabolites	gi|195037705|ref|XP_001990301.1|	46.02	3.58e-17	GH19267 [Drosophila grimshawi]	-	-	-	-	sp|P37967|PNBA_BACSU	45.79	6e-14	Para-nitrobenzyl esterase
RL-all_rep_c12212	685	24	8	476.376	234.958	2.02749	1.0197	Up	0.000179846	0.000243775	-	685	8	678	0.53	KOG1332/Intracellular trafficking, secretion, and vesicular transport ;/Vesicle coat complex COPII, subunit SEC13	GO:0005643//nuclear pore;GO:0030134//ER to Golgi transport vesicle;GO:0000775//chromosome, centromeric region;GO:0031090//organelle membrane	GO:0005488//binding	GO:0006901//vesicle coating;GO:0007067//mitosis;GO:0033036;GO:0048193//Golgi vesicle transport;GO:0006487//protein N-linked glycosylation	ko03013//RNA transport;ko04141//Protein processing in endoplasmic reticulum	gi|260809863|ref|XP_002599724.1|	65.62	1.64e-83	hypothetical protein BRAFLDRAFT_287194 [Branchiostoma floridae]	gi|115497453|ref|NM_001075565.1|	82.88	1e-08	Bos taurus SEC13 homolog (S. cerevisiae) (SEC13), mRNA	sp|P55735|SEC13_HUMAN	61.14	6e-83	Protein SEC13 homolog
RL-all_rep_c13372	682	24	8	478.471	235.992	2.02749	1.0197	Up	0.000179846	0.000243128	-	681	448	234	0.39	-	-	-	-	-	-	-	-	-	-	-	-	-	-	-	-	-
RL-all_rep_c8593	682	24	8	478.471	235.992	2.02749	1.0197	Up	0.000179846	0.000243473	-	681	1	681	0.51	KOG3090/Posttranslational modification, protein turnover, chaperones ;/Prohibitin-like protein	GO:0044444//cytoplasmic part	-	-	-	gi|187610681|gb|ACD13589.1|	80.37	3.05e-90	prohibitin 2 [Penaeus monodon]	gi|194757907|ref|XM_001961168.1|	87.85	1e-20	Drosophila ananassae GF11118 (Dana\GF11118), mRNA	sp|A9UMS3|PHB2_XENTR	76.76	2e-68	Prohibitin-2
RL-all_c1157	649	24	8	502.8	247.991	2.02749	1.0197	Up	0.000179846	0.000243797	-	376	648	273	0.51	-	-	-	-	-	-	-	-	-	-	-	-	-	-	-	-	-
RL-all_rep_c13157	639	45	16	1021.34	503.744	2.02749	1.0197	Up	8.09e-08	3.5e-07	-	638	3	636	0.59	-	-	-	-	-	gi|170041865|ref|XP_001848668.1|	27.78	5.1e-09	conserved hypothetical protein [Culex quinquefasciatus]	gi|115382593|gb|DQ858924.1|	95.64	0	Litopenaeus vannamei clone c043 CG6947-PA-like mRNA, partial sequence	-	-	-	-
RL-all_c1651	629	24	8	518.788	255.877	2.02749	1.0197	Up	0.000179846	0.000243689	-	590	3	588	0.52	KOG3238/Inorganic ion transport and metabolism ;/Chloride ion current inducer protein	GO:0005737//cytoplasm	GO:0005488//binding	GO:0000398//nuclear mRNA splicing, via spliceosome;GO:0051234//establishment of localization	ko03013//RNA transport	gi|225713604|gb|ACO12648.1|	55.08	1.4e-27	Methylosome subunit pICln [Lepeophtheirus salmonis]	-	-	-	-	sp|Q5R719|ICLN_PONAB	46.67	2e-22	Methylosome subunit pICln
RL-all_rep_c13389	628	24	8	519.614	256.284	2.02749	1.0197	Up	0.000179846	0.000243646	-	76	627	552	0.67	-	-	-	-	-	gi|83282419|ref|XP_729762.1|	64.91	4.61e-15	senescence-associated protein [Plasmodium yoelii yoelii str. 17XNL]	gi|56968030|gb|AY859576.1|	96.69	3e-126	Gaetice depressus 28S ribosomal RNA gene, partial sequence	-	-	-	-
RL-all_rep_c8559	573	36	12	854.234	421.326	2.02749	1.0197	Up	3.71e-06	8.56e-06	-	372	1	372	0.59	-	-	-	-	-	gi|242009491|ref|XP_002425519.1|	54.55	6.75e-17	conserved hypothetical protein [Pediculus humanus corporis]	gi|41059634|gb|AY466327.1|	99.53	0	Litopenaeus vannamei microsatellite TUMXLV9.100 sequence	-	-	-	-
RL-all_rep_c12240	561	24	8	581.671	286.892	2.02749	1.0197	Up	0.000179846	0.000243581	-	561	271	291	0.58	-	-	-	-	-	gi|297490460|ref|XP_002698349.1|	66.67	1.54e-16	PREDICTED: hypothetical protein [Bos taurus]	gi|41059634|gb|AY466327.1|	98.6	0	Litopenaeus vannamei microsatellite TUMXLV9.100 sequence	-	-	-	-
RL-all_rep_c8583	445	36	12	1099.95	542.516	2.02749	1.0197	Up	3.71e-06	8.57e-06	-	3	443	441	0.55	KOG0898/Translation, ribosomal structure and biogenesis ;/40S ribosomal protein S15	GO:0015935//small ribosomal subunit;GO:0031981//nuclear lumen	GO:0003676//nucleic acid binding;GO:0005198//structural molecule activity	GO:0006412//translation;GO:0019080;GO:0000054//ribosomal subunit export from nucleus;GO:0031016//pancreas development;GO:0022618//ribonucleoprotein complex assembly	ko03010//Ribosome	gi|291231232|ref|XP_002735558.1|	70.21	2.73e-49	PREDICTED: putative 40S ribosomal protein S15-like [Saccoglossus kowalevskii]	gi|15213817|gb|AF400212.1|	86.49	3e-08	Spodoptera frugiperda ribosomal protein S15 mRNA, complete cds	sp|P62845|RS15_RAT	83.69	2e-49	40S ribosomal protein S15
RL-all_c98	2269	56	76	335.57	673.861	0.497981	-1.00584	Down	2.69e-13	4.46e-12	-	818	1972	1155	0.48	KOG2291/Posttranslational modification, protein turnover, chaperones ;/Oligosaccharyltransferase, alpha subunit (ribophorin I)	GO:0044464//cell part	-	-	ko00513//Various types of N-glycan biosynthesis;ko04141//Protein processing in endoplasmic reticulum;ko00510//N-Glycan biosynthesis;ko01100//Metabolic pathways	gi|169805304|gb|ACA83751.1|	83.55	0	ribophorin I [Penaeus monodon]	gi|156179575|gb|EF581987.1|	92.05	0	Penaeus monodon ribophorin I mRNA, complete cds	sp|Q9GMB0|RPN1_PIG	44.66	9e-136	Dolichyl-diphosphooligosaccharide--protein glycosyltransferase subunit 1
RL-all_c174	1703	32	44	255.484	519.792	0.491513	-1.0247	Down	3.33e-10	2.39e-09	-	51	977	927	0.39	KOG1639/Lipid transport and metabolism ;/Steroid reductase required for elongation of the very long chain fatty acids	GO:0044464//cell part	-	-	ko01040//Biosynthesis of unsaturated fatty acids	gi|291224755|ref|XP_002732370.1|	60.73	1.16e-111	PREDICTED: steroid Alpha ReducTase family member (art-1)-like [Saccoglossus kowalevskii]	gi|211938630|gb|BT050505.1|	87.69	5e-07	Drosophila melanogaster FI06688 full insert cDNA	sp|Q9NZ01|TECR_HUMAN	54.55	1e-92	Trans-2,3-enoyl-CoA reductase
RL-all_c667	1390	32	44	313.014	636.838	0.491513	-1.0247	Down	3.33e-10	2.39e-09	-	1342	53	1290	0.57	-	-	-	-	ko04210//Apoptosis	gi|220898727|gb|ACL81558.1|	92.19	0	deoxyribonuclease I [Litopenaeus vannamei]	gi|101443685|gb|DQ528804.1|	88.06	0	Penaeus monodon DNA/RNA non-specific endonuclease mRNA, complete cds	-	-	-	-
RL-all_rep_c12126	1014	32	44	429.083	872.983	0.491513	-1.0247	Down	3.33e-10	2.39e-09	-	82	1014	933	0.51	KOG1370/Coenzyme transport and metabolism ;/S-adenosylhomocysteine hydrolase	GO:0005624//membrane fraction;GO:0048770	GO:0016802;GO:0046914//transition metal ion binding;GO:0017076//purine nucleotide binding;GO:0005515//protein binding	GO:0042219//cellular modified amino acid catabolic process;GO:0002437//inflammatory response to antigenic stimulus;GO:0031667//response to nutrient levels;GO:0046500//S-adenosylmethionine metabolic process;GO:0048512//circadian behavior	ko00270//Cysteine and methionine metabolism;ko01100//Metabolic pathways	gi|91083583|ref|XP_968366.1|	81.27	7.62e-133	PREDICTED: similar to adenosylhomocysteinase [Tribolium castaneum]	gi|77735582|ref|NM_001034315.1|	83.53	2e-39	Bos taurus adenosylhomocysteinase (AHCY), mRNA	sp|O76757|SAHH_ANOGA	82.33	8e-132	Adenosylhomocysteinase
RL-all_c1516	1691	64	88	514.595	1046.96	0.491513	-1.0247	Down	2.24e-13	3.79e-12	-	1234	1575	342	0.38	-	-	-	-	-	-	-	-	-	-	-	-	-	-	-	-	-
RL-all_c2541	1238	648	896	7116.78	14560.6	0.48877	-1.03277	Down	0	0	-	118	1200	1083	0.61	KOG1543/Posttranslational modification, protein turnover, chaperones ;/Cysteine proteinase Cathepsin L	-	GO:0004175//endopeptidase activity	GO:0019538//protein metabolic process;GO:0051234//establishment of localization	ko04145//Phagosome;ko05323//Rheumatoid arthritis;ko04142//Lysosome;ko04612//Antigen processing and presentation	gi|1483570|emb|CAA68066.1|	96.95	0	cathepsin l [Litopenaeus vannamei]	gi|728636|emb|X85127.1|	91.74	0	P.vannamei cathepsin-L like cysteine protease mRNA	sp|P25782|CYSP2_HOMAM	62.54	3e-110	Digestive cysteine proteinase 2
RL-all_rep_c12431	1167	408	568	4753.55	9791.94	0.485456	-1.04259	Down	5.67e-12	4.36e-11	-	1052	3	1050	0.61	KOG1543/Posttranslational modification, protein turnover, chaperones ;/Cysteine proteinase Cathepsin L	-	GO:0004175//endopeptidase activity	GO:0019538//protein metabolic process;GO:0051234//establishment of localization	ko04145//Phagosome;ko05323//Rheumatoid arthritis;ko04142//Lysosome;ko04612//Antigen processing and presentation	gi|1483570|emb|CAA68066.1|	96.65	0	cathepsin l [Litopenaeus vannamei]	gi|728636|emb|X85127.1|	91.74	0	P.vannamei cathepsin-L like cysteine protease mRNA	sp|P25782|CYSP2_HOMAM	62.54	3e-110	Digestive cysteine proteinase 2
RL-all_c1472	1381	10	14	98.4545	203.951	0.482736	-1.05069	Down	3.16e-07	1.21e-06	-	1	1008	1008	0.48	KOG1950/Carbohydrate transport and metabolism ;/Glycosyl transferase, family 8 - glycogenin	GO:0044444//cytoplasmic part	GO:0016740//transferase activity	GO:0005977//glycogen metabolic process;GO:0019318//hexose metabolic process	-	gi|114052881|ref|NP_001039332.1|	50.3	2.34e-88	glycogenin-1 [Bos taurus]	gi|297470080|ref|XM_581517.5|	87.5	2e-06	PREDICTED: Bos taurus glycogenin 1-like (GYG2), mRNA	sp|P13280|GLYG_RABIT	49.25	5e-88	Glycogenin-1
RL-all_c1063	1088	10	14	124.968	258.875	0.482736	-1.05069	Down	3.16e-07	1.2e-06	-	36	905	870	0.5	-	-	-	-	-	gi|270002260|gb|EEZ98707.1|	25.34	2.24e-08	hypothetical protein TcasGA2_TC001247 [Tribolium castaneum]	-	-	-	-	-	-	-	-
RL-all_rep_c11559	631	10	14	215.476	446.365	0.482736	-1.05069	Down	3.16e-07	1.2e-06	-	532	2	531	0.58	KOG4297/Signal transduction mechanisms ; Defense mechanisms ;/C-type lectin	GO:0044464//cell part	GO:0005529//sugar binding	-	ko04145//Phagosome;ko05162//Measles	gi|210062961|gb|ACJ06431.1|	70.97	4.66e-63	C-type lectin 3 [Fenneropenaeus chinensis]	gi|210062960|gb|EU834292.1|	85.59	1e-100	Fenneropenaeus chinensis C-type lectin 3 mRNA, complete cds	sp|Q6ZS10|CL17A_HUMAN	31.54	2e-12	C-type lectin domain family 17, member A
RL-all_c564	1780	10	14	76.3852	158.234	0.482736	-1.05069	Down	3.16e-07	1.2e-06	-	273	1214	942	0.44	KOG3148/Carbohydrate transport and metabolism ;/Glucosamine-6-phosphate isomerase	GO:0044424//intracellular part	GO:0016861//intramolecular oxidoreductase activity, interconverting aldoses and ketoses	GO:0006041//glucosamine metabolic process	ko00520//Amino sugar and nucleotide sugar metabolism;ko01100//Metabolic pathways	gi|198422119|ref|XP_002130881.1|	77.99	7.39e-125	PREDICTED: similar to glucosamine-6-phosphate deaminase 1 [Ciona intestinalis]	gi|218526713|gb|EU920969.1|	98.88	0	Penaeus sp. AT-2008 isolate KCpen 18S ribosomal RNA gene, partial sequence	sp|Q16HW7|GNPI_AEDAE	77.24	8e-123	Glucosamine-6-phosphate isomerase
RL-all_c224	1436	10	14	94.6836	196.139	0.482736	-1.05069	Down	3.16e-07	1.2e-06	-	1	1434	1434	0.46	KOG1351/Energy production and conversion ;/Vacuolar H+-ATPase V1 sector, subunit B	GO:0016471//vacuolar proton-transporting V-type ATPase complex;GO:0005768//endosome	GO:0015078//hydrogen ion transmembrane transporter activity;GO:0015662//ATPase activity, coupled to transmembrane movement of ions, phosphorylative mechanism;GO:0019829//cation-transporting ATPase activity;GO:0032559	GO:0015986//ATP synthesis coupled proton transport;GO:0015988//energy coupled proton transport, against electrochemical gradient	ko05110//Vibrio cholerae infection;ko04966//Collecting duct acid secretion;ko04145//Phagosome;ko05323//Rheumatoid arthritis;ko01100//Metabolic pathways;ko00190//Oxidative phosphorylation;ko05120//Epithelial cell signaling in Helicobacter pylori infection	gi|6425061|gb|AAF08281.1|AF189779_1	95.97	0	vacuolar ATP synthase subunit B K form [Carcinus maenas]	gi|7363470|gb|AF189779.2|AF189779	81.04	1e-161	Carcinus maenas vacuolar ATP synthase subunit B K form (VATB) mRNA, complete cds	sp|P31409|VATB_DROME	90.73	0	V-type proton ATPase subunit B
RL-all_c136	931	10	14	146.043	302.531	0.482736	-1.05069	Down	3.16e-07	1.21e-06	-	197	931	735	0.62	KOG0504/General function prediction only ;/FOG: Ankyrin repeat	-	-	-	-	gi|115613210|ref|XP_789744.2|	62.07	8.73e-20	PREDICTED: similar to ankyrin 2,3/unc44 [Strongylocentrotus purpuratus]	-	-	-	-	sp|Q7ZT11|ANKR1_CHICK	48.65	3e-18	Ankyrin repeat domain-containing protein 1
RL-all_c2929	914	10	14	148.759	308.158	0.482736	-1.05069	Down	3.16e-07	1.2e-06	-	227	913	687	0.53	KOG1583/Carbohydrate transport and metabolism ;/UDP-N-acetylglucosamine transporter	GO:0012505//endomembrane system;GO:0043231//intracellular membrane-bounded organelle;GO:0016020//membrane	GO:0015165//pyrimidine nucleotide sugar transmembrane transporter activity	GO:0015781//pyrimidine nucleotide-sugar transport	-	gi|218505645|ref|NP_001136184.1|	55.41	3.4e-65	UDP-xylose and UDP-N-acetylglucosamine transporter [Salmo salar]	gi|224092709|ref|XM_002187917.1|	92	6e-08	PREDICTED: Taeniopygia guttata similar to solute carrier family 35, member B4 (LOC100218121), mRNA	sp|Q7ZW46|S35B4_DANRE	54.95	1e-65	UDP-xylose and UDP-N-acetylglucosamine transporter
RL-all_rep_c8534	895	10	14	151.917	314.7	0.482736	-1.05069	Down	3.16e-07	1.2e-06	-	893	36	858	0.45	-	-	-	-	-	-	-	-	-	-	-	-	-	-	-	-	-
RL-all_c1052	857	10	14	158.653	328.654	0.482736	-1.05069	Down	3.16e-07	1.21e-06	-	610	77	534	0.54	KOG1200/Lipid transport and metabolism ;/Mitochondrial/plastidial beta-ketoacyl-ACP reductase	-	GO:0003824//catalytic activity	-	ko00140//Steroid hormone biosynthesis;ko01100//Metabolic pathways	gi|270001108|gb|EEZ97555.1|	54.05	1.39e-53	hypothetical protein TcasGA2_TC011405 [Tribolium castaneum]	-	-	-	-	sp|Q92506|DHB8_HUMAN	48.65	3e-46	Estradiol 17-beta-dehydrogenase 8
RL-all_rep_c13660	809	10	14	168.066	348.153	0.482736	-1.05069	Down	3.16e-07	1.21e-06	-	3	680	678	0.58	-	-	-	-	-	-	-	-	-	-	-	-	-	-	-	-	-
RL-all_rep_c12443	579	68	96	1596.83	3335.68	0.478713	-1.06277	Down	0	0	-	1	471	471	0.54	KOG4297/Signal transduction mechanisms ; Defense mechanisms ;/C-type lectin	-	-	-	ko04145//Phagosome	gi|296042357|gb|ADG85668.1|	60	2.63e-49	lectin B isoform 1 [Marsupenaeus japonicus]	gi|296042342|gb|GQ354213.1|	82.96	2e-13	Marsupenaeus japonicus lectin B isoform 2 (LecB) mRNA, partial cds	-	-	-	-
RL-all_c80	1957	48	68	333.487	699.052	0.477057	-1.06777	Down	2.37e-13	3.99e-12	-	1955	1206	750	0.41	KOG0814/General function prediction only ;/Glyoxylase	-	GO:0016790//thiolester hydrolase activity	-	ko00620//Pyruvate metabolism	gi|242025339|ref|XP_002433082.1|	65.11	1.81e-87	ETHE1 protein, putative [Pediculus humanus corporis]	-	-	-	-	sp|Q9DCM0|ETHE1_MOUSE	58.47	3e-78	Protein ETHE1, mitochondrial
RL-all_rep_c8390	742	48	68	879.562	1843.73	0.477057	-1.06777	Down	2.37e-13	3.99e-12	-	520	2	519	0.42	KOG3454/RNA processing and modification ;/U1 snRNP-specific protein C	GO:0005681//spliceosomal complex	-	-	-	gi|291231783|ref|XP_002735854.1|	42.17	7.9e-29	PREDICTED: predicted protein-like [Saccoglossus kowalevskii]	-	-	-	-	sp|Q2TA39|ZMAT5_BOVIN	37.42	6e-23	Zinc finger matrin-type protein 5
RL-all_rep_c11459	1265	48	68	515.917	1081.46	0.477057	-1.06777	Down	2.37e-13	3.98e-12	-	243	1265	1023	0.48	KOG2276/Amino acid transport and metabolism ;/Metalloexopeptidases	-	GO:0005488//binding;GO:0008238//exopeptidase activity	GO:0019538//protein metabolic process	-	gi|307187598|gb|EFN72602.1|	66.17	5.39e-129	Cytosolic non-specific dipeptidase [Camponotus floridanus]	gi|195353741|ref|XM_002043326.1|	94	4e-10	Drosophila sechellia GM16517 (Dsec\GM16517), mRNA	sp|Q96KP4|CNDP2_HUMAN	69.28	9e-126	Cytosolic non-specific dipeptidase
RL-all_c899	1578	76	108	654.841	1376.92	0.475585	-1.07223	Down	2.94e-13	4.84e-12	-	1576	62	1515	0.46	KOG1403/General function prediction only ;/Predicted alanine-glyoxylate aminotransferase	-	GO:0008483//transaminase activity	GO:0030097//hemopoiesis;GO:0019752//carboxylic acid metabolic process	-	gi|261289499|ref|XP_002604726.1|	63.93	6.27e-165	hypothetical protein BRAFLDRAFT_222396 [Branchiostoma floridae]	gi|115727614|ref|XM_788648.2|	86.05	5e-10	PREDICTED: Strongylocentrotus purpuratus similar to Alanine-glyoxylate aminotransferase 2-like 1 (LOC588990), mRNA	sp|Q6DEB1|AT2L1_XENLA	60.76	1e-161	Alanine--glyoxylate aminotransferase 2-like 1
RL-all_rep_c12987	1171	104	148	1207.55	2542.71	0.474908	-1.07428	Down	0	0	-	374	1084	711	0.53	KOG0052/Translation, ribosomal structure and biogenesis ;/Translation elongation factor EF-1 alpha/Tu	GO:0044424//intracellular part	GO:0017111//nucleoside-triphosphatase activity;GO:0008135//translation factor activity, nucleic acid binding;GO:0032561//guanyl ribonucleotide binding	GO:0006412//translation;GO:0009207	ko03013//RNA transport	gi|309099428|gb|ADO51768.1|	99.5	3.75e-173	elongation factor 1-alpha [Litopenaeus vannamei]	gi|224922686|dbj|AB458256.1|	94.02	0	Marsupenaeus japonicus EF1-alpha mRNA for elongation factor 1-alpha, complete cds	sp|Q71V39|EF1A2_RABIT	80.51	3e-128	Elongation factor 1-alpha 2
RL-all_c234	1335	28	40	285.171	602.795	0.473082	-1.07984	Down	5.05e-10	3.48e-09	-	1142	372	771	0.59	KOG1557/Carbohydrate transport and metabolism ;/Fructose-biphosphate aldolase	-	GO:0016832//aldehyde-lyase activity	GO:0006007//glucose catabolic process	ko00051//Fructose and mannose metabolism;ko00710//Carbon fixation in photosynthetic organisms;ko01120//Microbial metabolism in diverse environments;ko01100//Metabolic pathways;ko00030//Pentose phosphate pathway;ko01110//Biosynthesis of secondary metabolites;ko00010//Glycolysis / Gluconeogenesis	gi|270008484|gb|EFA04932.1|	67.15	3.8e-138	hypothetical protein TcasGA2_TC014998 [Tribolium castaneum]	gi|198453329|ref|XM_001359116.2|	79.63	9e-39	Drosophila pseudoobscura pseudoobscura GA19329 (Dpse\GA19329), mRNA	sp|P07764|ALF_DROME	72.99	8e-124	Fructose-bisphosphate aldolase
RL-all_c3648	1081	28	40	352.177	744.433	0.473082	-1.07984	Down	5.05e-10	3.48e-09	-	1	984	984	0.51	KOG0753/Energy production and conversion ;/Mitochondrial fatty acid anion carrier protein/Uncoupling protein	GO:0019866//organelle inner membrane;GO:0043231//intracellular membrane-bounded organelle	GO:0005215//transporter activity	GO:0006818//hydrogen transport	-	gi|56207649|emb|CAI21154.1|	60.8	1.07e-103	novel protein (zgc:63899) [Danio rerio]	-	-	-	-	sp|O95847|UCP4_HUMAN	58.61	1e-97	Mitochondrial uncoupling protein 4
RL-all_c7115	715	28	40	532.453	1125.5	0.473082	-1.07984	Down	5.05e-10	3.48e-09	-	3	383	381	0.39	KOG2712/Transcription ;/Transcriptional coactivator	-	GO:0005488//binding	-	-	gi|170053011|ref|XP_001862481.1|	51.95	9.31e-16	p31A [Culex quinquefasciatus]	gi|262401110|gb|FJ774736.1|	96.97	5e-05	Scylla paramamosain putative RNA polymerase II transcriptional coactivator mRNA, complete cds	sp|O65154|KIWI_ARATH	56.52	4e-14	RNA polymerase II transcriptional coactivator KIWI
RL-all_c189	1602	56	80	475.286	1004.66	0.473082	-1.07984	Down	2.69e-13	4.46e-12	-	1	1578	1578	0.64	KOG0806/Amino acid transport and metabolism ;/Carbon-nitrogen hydrolase	-	GO:0016810//hydrolase activity, acting on carbon-nitrogen (but not peptide) bonds	GO:0009987//cellular process;GO:0006950//response to stress	ko00770//Pantothenate and CoA biosynthesis	gi|110764584|ref|XP_397073.3|	29.56	5.62e-44	PREDICTED: similar to Vanin-like protein 1 precursor, partial [Apis mellifera]	-	-	-	-	sp|O95497|VNN1_HUMAN	30.48	2e-42	Pantetheinase
RL-all_rep_c12024	1175	260	372	3008.6	6369.37	0.472355	-1.08206	Down	3.11e-13	5.11e-12	-	25	990	966	0.51	-	-	-	-	-	gi|194748427|ref|XP_001956647.1|	28.42	4.41e-13	GF25313 [Drosophila ananassae]	-	-	-	-	sp|Q25255|PE44_LUCCU	26.74	2e-09	Peritrophin-44
RL-all_rep_c13152	574	36	52	852.746	1822.56	0.467883	-1.09578	Down	7.82e-13	1.21e-11	-	108	572	465	0.59	-	-	-	-	-	gi|242009491|ref|XP_002425519.1|	55	2.35e-17	conserved hypothetical protein [Pediculus humanus corporis]	gi|41059634|gb|AY466327.1|	99.77	0	Litopenaeus vannamei microsatellite TUMXLV9.100 sequence	-	-	-	-
RL-all_c332	1657	44	64	361.043	777.049	0.464634	-1.10583	Down	2.67e-13	4.45e-12	-	1414	2	1413	0.54	-	-	-	-	-	gi|270010386|gb|EFA06834.1|	31.39	4.36e-39	hypothetical protein TcasGA2_TC009777 [Tribolium castaneum]	-	-	-	-	-	-	-	-
RL-all_rep_c12044	1263	44	64	473.673	1019.45	0.464634	-1.10583	Down	2.67e-13	4.44e-12	-	466	1263	798	0.63	KOG1543/Posttranslational modification, protein turnover, chaperones ;/Cysteine proteinase Cathepsin L	GO:0000323//lytic vacuole	GO:0004175//endopeptidase activity	GO:0019538//protein metabolic process;GO:0002376//immune system process	ko04142//Lysosome	gi|195971120|gb|ACG60902.1|	73.48	0	cathepsin C [Fenneropenaeus chinensis]	gi|309380135|gb|GU593247.1|	79.28	4e-13	Eriocheir sinensis cathepsin C mRNA, complete cds	sp|P53634|CATC_HUMAN	60	4e-115	Dipeptidyl peptidase 1
RL-all_rep_c12037	1147	92	136	1090.57	2385.43	0.45718	-1.12917	Down	1.77e-13	3.07e-12	-	1	1146	1146	0.58	KOG2806/Carbohydrate transport and metabolism ;/Chitinase	-	GO:0016787//hydrolase activity	GO:0008152//metabolic process	ko00520//Amino sugar and nucleotide sugar metabolism	gi|25229108|gb|AAN74647.1|	95.81	0	chitinase [Litopenaeus vannamei]	gi|50659757|gb|AY576684.1|	99.21	0	Litopenaeus vannamei chitinase mRNA, partial cds	sp|Q6RY07|CHIA_RAT	40.5	2e-75	Acidic mammalian chitinase
RL-all_c4668	2759	200	296	985.615	2158.4	0.456642	-1.13086	Down	1.6e-13	2.79e-12	-	3	1568	1566	0.41	KOG1252/Amino acid transport and metabolism ;/Cystathionine beta-synthase and related enzymes	GO:0031981//nuclear lumen;GO:0044444//cytoplasmic part	GO:0048037//cofactor binding;GO:0042802//identical protein binding;GO:0005506//iron ion binding;GO:0016836//hydro-lyase activity;GO:0019899//enzyme binding	GO:0006563//L-serine metabolic process;GO:0009093//cysteine catabolic process;GO:0019344//cysteine biosynthetic process;GO:0009991//response to extracellular stimulus	ko00260//Glycine, serine and threonine metabolism;ko00270//Cysteine and methionine metabolism;ko01100//Metabolic pathways	gi|115668694|ref|XP_795930.2|	62.24	2.02e-167	PREDICTED: similar to Cystathionine-beta-synthase [Strongylocentrotus purpuratus]	gi|118083957|ref|XM_416752.2|	84.44	1e-17	PREDICTED: Gallus gallus similar to cystathionine beta-synthase (LOC418545), mRNA	sp|Q58H57|CBS_MACFA	62.03	3e-164	Cystathionine beta-synthase
RL-all_c439	4064	108	160	361.326	792.059	0.456186	-1.13231	Down	4.71e-13	7.49e-12	-	3374	384	2991	0.56	KOG4475/General function prediction only ; Inorganic ion transport and metabolism ;/FOG: Immunoglobin and related proteins	-	-	-	-	gi|260818340|ref|XP_002604341.1|	29.86	3e-97	hypothetical protein BRAFLDRAFT_85431 [Branchiostoma floridae]	-	-	-	-	sp|Q0V8J4|G7C_BOVIN	29.08	4e-71	Protein G7c
RL-all_rep_c13510	572	8	12	190.162	422.062	0.450554	-1.15023	Down	0.000374022	0.000498696	-	325	2	324	0.35	KOG1196/General function prediction only ;/Predicted NAD-dependent oxidoreductase	-	GO:0003824//catalytic activity;GO:0046914//transition metal ion binding	GO:0008152//metabolic process	-	gi|301621952|ref|XP_002940312.1|	64.58	1.72e-12	PREDICTED: prostaglandin reductase 1-like [Xenopus (Silurana) tropicalis]	-	-	-	-	sp|O34812|YFMJ_BACSU	50	1e-08	Putative NADP-dependent oxidoreductase yfmJ
RL-all_rep_c12620	521	8	12	208.776	463.377	0.450554	-1.15023	Down	0.000374022	0.000495236	-	373	2	372	0.5	KOG2304/Lipid transport and metabolism ;/3-hydroxyacyl-CoA dehydrogenase	-	GO:0016491//oxidoreductase activity;GO:0050662//coenzyme binding	GO:0008152//metabolic process	ko00930//Caprolactam degradation;ko00310//Lysine degradation;ko00071//Fatty acid metabolism;ko01120//Microbial metabolism in diverse environments;ko01100//Metabolic pathways;ko00281//Geraniol degradation;ko00380//Tryptophan metabolism;ko00280//Valine, leucine and isoleucine degradation;ko01110//Biosynthesis of secondary metabolites;ko00650//Butanoate metabolism;ko00062//Fatty acid elongation in m…	gi|225710700|gb|ACO11196.1|	67.27	1.77e-47	Hydroxyacyl-coenzyme A dehydrogenase, mitochondrial precursor [Caligus rogercresseyi]	-	-	-	-	sp|Q16836|HCDH_HUMAN	62.73	6e-42	Hydroxyacyl-coenzyme A dehydrogenase, mitochondrial
RL-all_rep_c11514	2360	24	36	138.27	306.889	0.450554	-1.15023	Down	4.3e-10	2.99e-09	-	1843	827	1017	0.57	KOG3700/General function prediction only ;/Predicted acyltransferase	-	-	-	ko00903//Limonene and pinene degradation;ko00642//Ethylbenzene degradation;ko00362//Benzoate degradation;ko01120//Microbial metabolism in diverse environments;ko00627//Aminobenzoate degradation;ko00626//Naphthalene degradation;ko00350//Tyrosine metabolism	gi|260810737|ref|XP_002600106.1|	40.46	2.84e-51	hypothetical protein BRAFLDRAFT_66615 [Branchiostoma floridae]	-	-	-	-	sp|Q09225|NRF6_CAEEL	31.21	1e-24	Nose resistant to fluoxetine protein 6
RL-all_c11	1878	24	36	173.758	385.654	0.450554	-1.15023	Down	4.3e-10	2.98e-09	-	847	1179	333	0.38	-	-	-	-	-	-	-	-	-	-	-	-	-	-	-	-	-
RL-all_c41	1717	32	48	253.401	562.422	0.450554	-1.15023	Down	5.4e-13	8.53e-12	-	1716	1	1716	0.56	KOG3700/General function prediction only ;/Predicted acyltransferase	-	-	-	ko00903//Limonene and pinene degradation;ko00642//Ethylbenzene degradation;ko00362//Benzoate degradation;ko01120//Microbial metabolism in diverse environments;ko00627//Aminobenzoate degradation;ko00626//Naphthalene degradation;ko00350//Tyrosine metabolism	gi|157133455|ref|XP_001656258.1|	30.08	6.52e-54	hypothetical protein AaeL_AAEL012737 [Aedes aegypti]	-	-	-	-	sp|Q09225|NRF6_CAEEL	27.3	2e-37	Nose resistant to fluoxetine protein 6
RL-all_rep_c8417	1710	32	48	254.439	564.724	0.450554	-1.15023	Down	5.4e-13	8.54e-12	-	195	1517	1323	0.46	KOG2533/Carbohydrate transport and metabolism ;/Permease of the major facilitator superfamily	-	-	GO:0006810//transport	-	gi|301777247|ref|XP_002924050.1|	52.88	3.29e-120	PREDICTED: sugar phosphate exchanger 2-like [Ailuropoda melanoleuca]	gi|47087635|ref|NM_213014.1|	85.71	2e-12	Danio rerio solute carrier family 37 (glycerol-3-phosphate transporter), member 2 (slc37a2), mRNA	sp|Q9WU81|SPX2_MOUSE	58.45	2e-119	Sugar phosphate exchanger 2
RL-all_c936	1681	24	36	194.121	430.85	0.450554	-1.15023	Down	4.3e-10	2.97e-09	-	855	1	855	0.6	KOG3867/General function prediction only ;/Sulfatase	-	-	-	-	gi|301770873|ref|XP_002920859.1|	38.18	2.07e-72	PREDICTED: arylsulfatase D-like [Ailuropoda melanoleuca]	gi|156363817|ref|XM_001626187.1|	95.24	1e-07	Nematostella vectensis predicted protein (NEMVEDRAFT_v1g215719) partial mRNA	sp|P51689|ARSD_HUMAN	37.58	2e-47	Arylsulfatase D
RL-all_rep_c8683	1618	8	12	67.2265	149.209	0.450554	-1.15023	Down	0.000374022	0.000496701	-	3	479	477	0.33	-	-	-	-	-	-	-	-	-	-	-	-	-	-	-	-	-
RL-all_c367	1586	32	48	274.332	608.877	0.450554	-1.15023	Down	5.4e-13	8.51e-12	-	167	502	336	0.38	KOG2452/Nucleotide transport and metabolism ;/Formyltetrahydrofolate dehydrogenase	GO:0043231//intracellular membrane-bounded organelle	GO:0016646//oxidoreductase activity, acting on the CH-NH group of donors, NAD or NADP as acceptor;GO:0019842//vitamin binding;GO:0022892;GO:0016741	GO:0051234//establishment of localization;GO:0009256//10-formyltetrahydrofolate metabolic process;GO:0006730//one-carbon metabolic process	ko00670//One carbon pool by folate	gi|297458474|ref|XP_002684214.1|	71.92	8.53e-53	PREDICTED: aldehyde dehydrogenase 1 family, member L2 [Bos taurus]	gi|301617366|ref|XM_002938070.1|	90.32	5e-10	PREDICTED: Xenopus (Silurana) tropicalis aldehyde dehydrogenase 1 family, member L2 (aldh1l2), mRNA	sp|Q63ZT8|AL1L1_XENTR	72.6	3e-53	Aldehyde dehydrogenase family 1 member L1
RL-all_rep_c13024	1482	16	24	146.792	325.802	0.450554	-1.15023	Down	4.44e-07	1.69e-06	-	1149	577	573	0.58	-	-	-	-	-	gi|167523320|ref|XP_001745997.1|	30.81	7.43e-11	hypothetical protein [Monosiga brevicollis MX1]	-	-	-	-	sp|Q59288|CSLA_PEDHD	34.86	6e-13	Chondroitinase-AC
RL-all_c580	1403	24	36	232.586	516.221	0.450554	-1.15023	Down	4.3e-10	2.99e-09	-	539	1099	561	0.48	-	-	-	-	-	gi|198464642|ref|XP_001353305.2|	32.87	1.43e-08	GA14346 [Drosophila pseudoobscura pseudoobscura]	-	-	-	-	-	-	-	-
RL-all_c183	1335	16	24	162.955	361.677	0.450554	-1.15023	Down	4.44e-07	1.69e-06	-	65	1297	1233	0.48	KOG1058/Intracellular trafficking, secretion, and vesicular transport ;/Vesicle coat complex COPI, beta subunit	GO:0030137//COPI-coated vesicle;GO:0030120//vesicle coat	GO:0005488//binding	GO:0051704;GO:0048200;GO:0015031//protein transport	-	gi|189234428|ref|XP_001816488.1|	67.16	2.06e-153	PREDICTED: similar to coatomer subunit beta [Tribolium castaneum]	gi|198467314|ref|XM_001354319.2|	81.91	2e-18	Drosophila pseudoobscura pseudoobscura GA19453 (Dpse\GA19453), mRNA	sp|P53618|COPB_HUMAN	66.92	1e-153	Coatomer subunit beta
RL-all_c440	1287	16	24	169.033	375.166	0.450554	-1.15023	Down	4.44e-07	1.69e-06	-	1181	561	621	0.57	-	-	-	-	-	-	-	-	-	-	-	-	-	-	-	-	-
RL-all_c1397	1200	8	12	90.6438	201.183	0.450554	-1.15023	Down	0.000374022	0.000498174	-	3	1199	1197	0.62	-	-	GO:0016798//hydrolase activity, acting on glycosyl bonds	-	ko00500//Starch and sucrose metabolism	gi|5020110|gb|AAD38027.1|AF148497_1	65.21	2.66e-138	beta 1,4-endoglucanase [Cherax quadricarinatus]	gi|77543442|gb|DQ150567.1|	90	2e-05	Austrothelphusa transversa endo-beta-1,4-glucanase mRNA, partial cds	sp|P26221|GUN4_THEFU	48.92	1e-86	Endoglucanase E-4
RL-all_c486	1192	16	24	182.504	405.066	0.450554	-1.15023	Down	4.44e-07	1.69e-06	-	1046	3	1044	0.59	-	-	-	-	ko01100//Metabolic pathways;ko01110//Biosynthesis of secondary metabolites;ko00311//Penicillin and cephalosporin biosynthesis	gi|91078850|ref|XP_971848.1|	44.18	4.42e-69	PREDICTED: similar to tan CG12120-PA [Tribolium castaneum]	-	-	-	-	-	-	-	-
RL-all_rep_c12129	1062	16	24	204.845	454.651	0.450554	-1.15023	Down	4.44e-07	1.69e-06	-	247	1062	816	0.59	-	-	-	-	-	gi|115738318|ref|XP_782809.2|	24.29	4.18e-07	PREDICTED: similar to ankyrin 2,3/unc44 [Strongylocentrotus purpuratus]	-	-	-	-	sp|Q6TGW5|OSTF1_DANRE	42.22	7e-06	Osteoclast-stimulating factor 1
RL-all_rep_c14092	1043	8	12	104.288	231.466	0.450554	-1.15023	Down	0.000374022	0.000498087	-	685	2	684	0.54	KOG3627/Amino acid transport and metabolism ;/Trypsin	-	GO:0004175//endopeptidase activity	GO:0019538//protein metabolic process	ko04974//Protein digestion and absorption;ko04972//Pancreatic secretion;ko04080//Neuroactive ligand-receptor interaction	gi|3006084|emb|CAA75310.1|	93.81	1.08e-121	trypsin [Litopenaeus vannamei]	gi|785034|emb|X86369.1|	91.79	0	P.vannamei mRNA for trypsin	sp|P00765|TRYP_ASTFL	69.82	5e-87	Trypsin-1
RL-all_c1039	1033	16	24	210.595	467.414	0.450554	-1.15023	Down	4.44e-07	1.69e-06	-	389	78	312	0.49	-	-	-	-	-	-	-	-	-	-	-	-	-	-	-	-	-
RL-all_c1473	1011	8	12	107.589	238.793	0.450554	-1.15023	Down	0.000374022	0.000495107	-	883	2	882	0.58	KOG4177/Cell wall/membrane/envelope biogenesis ;/Ankyrin	-	-	-	-	gi|123398905|ref|XP_001301368.1|	35.58	1.75e-20	ankyrin repeat protein [Trichomonas vaginalis G3]	-	-	-	-	sp|Q8NFD2|ANKK1_HUMAN	36.02	5e-19	Ankyrin repeat and protein kinase domain-containing protein 1
RL-all_c713	989	8	12	109.982	244.105	0.450554	-1.15023	Down	0.000374022	0.000495279	-	292	711	420	0.4	-	-	-	-	-	-	-	-	-	-	-	-	-	-	-	-	-
RL-all_c4493	972	24	36	335.718	745.122	0.450554	-1.15023	Down	4.3e-10	2.98e-09	-	1	957	957	0.52	KOG3981/Nucleotide transport and metabolism ;/Deoxyribose-phosphate aldolase	GO:0044424//intracellular part	GO:0005488//binding;GO:0016832//aldehyde-lyase activity	GO:0009166//nucleotide catabolic process;GO:0009120	ko00030//Pentose phosphate pathway	gi|260825828|ref|XP_002607868.1|	70.44	6.71e-131	hypothetical protein BRAFLDRAFT_259692 [Branchiostoma floridae]	gi|195384089|ref|XM_002050715.1|	89.29	1e-06	Drosophila virilis GJ20036 (Dvir\GJ20036), mRNA	sp|Q3T0V9|DEOC_BOVIN	65.41	5e-123	Putative deoxyribose-phosphate aldolase
RL-all_rep_c13670	937	8	12	116.086	257.652	0.450554	-1.15023	Down	0.000374022	0.000497047	-	3	503	501	0.65	KOG3700/General function prediction only ;/Predicted acyltransferase	-	-	-	-	gi|198471082|ref|XP_002133659.1|	30.52	1.95e-09	GA23021 [Drosophila pseudoobscura pseudoobscura]	-	-	-	-	-	-	-	-
RL-all_c701	927	8	12	117.338	260.431	0.450554	-1.15023	Down	0.000374022	0.000499481	-	724	470	255	0.37	-	-	-	-	-	-	-	-	-	-	-	-	-	-	-	-	-
RL-all_c143	925	8	12	117.592	260.994	0.450554	-1.15023	Down	0.000374022	0.00049558	-	847	2	846	0.52	KOG0796/RNA processing and modification ;/Spliceosome subunit	GO:0005681//spliceosomal complex	-	GO:0000377	-	gi|91088003|ref|XP_973796.1|	84.23	3.67e-107	PREDICTED: similar to splicing factor pTSR1, putative [Tribolium castaneum]	gi|291411693|ref|XM_002722073.1|	86.05	6e-33	PREDICTED: Oryctolagus cuniculus LUC7-like, transcript variant 1 (LOC100359337), mRNA	sp|Q9Y383|LC7L2_HUMAN	77.03	8e-96	Putative RNA-binding protein Luc7-like 2
RL-all_c1332	915	8	12	118.877	263.846	0.450554	-1.15023	Down	0.000374022	0.00049485	-	531	259	273	0.35	-	-	-	-	-	-	-	-	-	-	-	-	-	-	-	-	-
RL-all_rep_c13480	907	16	24	239.851	532.347	0.450554	-1.15023	Down	4.44e-07	1.69e-06	-	508	906	399	0.4	KOG2332/Inorganic ion transport and metabolism ;/Ferritin	-	-	-	ko04978//Mineral absorption;ko00860//Porphyrin and chlorophyll metabolism	gi|77955970|gb|ABB05537.1|	98.23	3.37e-57	ferritin peptide [Fenneropenaeus chinensis]	gi|77955969|gb|DQ205422.1|	87.44	0	Fenneropenaeus chinensis ferritin peptide mRNA, complete cds	sp|Q26061|FRI_PACLE	72.57	4e-40	Ferritin
RL-all_rep_c12147	904	8	12	120.324	267.057	0.450554	-1.15023	Down	0.000374022	0.000497653	-	39	401	363	0.56	KOG0107/RNA processing and modification ;/Alternative splicing factor SRp20/9G8 (RRM superfamily)	GO:0031981//nuclear lumen	GO:0003676//nucleic acid binding;GO:0046872//metal ion binding	GO:0000377;GO:0006405//RNA export from nucleus;GO:0006397//mRNA processing;GO:0006353//transcription termination, DNA-dependent	ko03040//Spliceosome	gi|262401189|gb|ACY66497.1|	70.51	3.99e-45	splicing factor arginine/serine-rich 7 [Scylla paramamosain]	gi|112431286|gb|DQ847909.1|	82.29	1e-15	Cherax quadricarinatus clone y4_B11 mRNA sequence	sp|Q8BL97|SRSF7_MOUSE	75.29	4e-36	Serine/arginine-rich splicing factor 7
RL-all_rep_c13779	888	8	12	122.492	271.869	0.450554	-1.15023	Down	0.000374022	0.000496744	-	853	257	597	0.57	-	-	-	-	-	gi|262401023|gb|ACY66414.1|	39.13	2.35e-07	cytochrome c oxidase subunit VIIA putative [Scylla paramamosain]	gi|218526749|gb|EU921005.1|	98.53	5e-95	Penaeus sp. AT-2008 isolate KCpen_a 28S ribosomal RNA gene, partial sequence	-	-	-	-
RL-all_rep_c13830	885	8	12	122.907	272.79	0.450554	-1.15023	Down	0.000374022	0.000498957	-	196	798	603	0.6	KOG1543/Posttranslational modification, protein turnover, chaperones ;/Cysteine proteinase Cathepsin L	-	GO:0070011	-	ko04145//Phagosome;ko05323//Rheumatoid arthritis;ko04142//Lysosome;ko04612//Antigen processing and presentation	gi|1483570|emb|CAA68066.1|	90.25	3.15e-121	cathepsin l [Litopenaeus vannamei]	gi|728636|emb|X85127.1|	93.83	0	P.vannamei cathepsin-L like cysteine protease mRNA	sp|Q95029|CATL_DROME	62.1	1e-75	Cathepsin L
RL-all_c420	882	8	12	123.325	273.718	0.450554	-1.15023	Down	0.000374022	0.000495881	-	5	475	471	0.48	KOG4099/Function unknown ;/Predicted membrane protein	-	-	-	-	gi|67083877|gb|AAY66873.1|	31.82	1.83e-12	FUN14 family protein [Ixodes scapularis]	-	-	-	-	sp|Q4RY26|FUND1_TETNG	40.43	2e-11	FUN14 domain-containing protein 1
RL-all_c1993	872	8	12	124.739	276.857	0.450554	-1.15023	Down	0.000374022	0.000498827	-	119	484	366	0.47	-	-	-	-	-	-	-	-	-	-	-	-	-	-	-	-	-
RL-all_c886	860	8	12	126.48	280.72	0.450554	-1.15023	Down	0.000374022	0.000499132	-	589	227	363	0.38	KOG2248/Replication, recombination and repair ;/3'-5' exonuclease	-	-	-	-	gi|157114139|ref|XP_001652178.1|	46.67	7.74e-45	exonuclease nef-sp [Aedes aegypti]	-	-	-	-	sp|P53331|REXO1_YEAST	45.83	1e-23	RNA exonuclease 1
RL-all_rep_c12139	852	8	12	127.667	283.356	0.450554	-1.15023	Down	0.000374022	0.000494678	-	852	1	852	0.52	KOG1252/Amino acid transport and metabolism ;/Cystathionine beta-synthase and related enzymes	GO:0031981//nuclear lumen;GO:0000267//cell fraction;GO:0044444//cytoplasmic part	GO:0048037//cofactor binding;GO:0042802//identical protein binding;GO:0005506//iron ion binding;GO:0016836//hydro-lyase activity;GO:0019899//enzyme binding	GO:0009653//anatomical structure morphogenesis;GO:0006563//L-serine metabolic process;GO:0003018;GO:0048771//tissue remodeling;GO:0030799;GO:0009093//cysteine catabolic process;GO:0051216//cartilage development;GO:0001503//ossification;GO:0001101//response to acid;GO:0043405//regulation of MAP kinase activity;GO:0048609//multicellular organismal reproductive process;GO:0019344//cysteine biosynthe…	ko00260//Glycine, serine and threonine metabolism;ko00270//Cysteine and methionine metabolism;ko01100//Metabolic pathways	gi|147907411|ref|NP_001080616.1|	67.96	7.83e-106	cystathionine-beta-synthase [Xenopus laevis]	gi|326913389|ref|XM_003202973.1|	84.21	1e-12	PREDICTED: Meleagris gallopavo cystathionine-beta-synthase (CBS), mRNA	sp|Q91WT9|CBS_MOUSE	70.07	6e-103	Cystathionine beta-synthase
RL-all_c437	846	8	12	128.573	285.366	0.450554	-1.15023	Down	0.000374022	0.000496787	-	306	608	303	0.47	KOG1498/Posttranslational modification, protein turnover, chaperones ;/26S proteasome regulatory complex, subunit RPN5/PSMD12	GO:0022624	GO:0005488//binding	GO:0043161//proteasomal ubiquitin-dependent protein catabolic process;GO:0051320//S phase;GO:0007050//cell cycle arrest;GO:0016070//RNA metabolic process;GO:0051439//regulation of ubiquitin-protein ligase activity involved in mitotic cell cycle;GO:0006520//cellular amino acid metabolic process;GO:0006915//apoptosis;GO:0030330//DNA damage response, signal transduction by p53 class mediator	ko03050//Proteasome	gi|242014164|ref|XP_002427765.1|	61.85	1.04e-86	26S proteasome non-ATPase regulatory subunit, putative [Pediculus humanus corporis]	gi|71986120|ref|NM_062434.2|	90.2	4e-06	Caenorhabditis elegans proteasome Regulatory Particle, Non-ATPase-like family member (rpn-5) (rpn-5) mRNA, complete cds	sp|Q2KJ25|PSD12_BOVIN	58.96	3e-82	26S proteasome non-ATPase regulatory subunit 12
RL-all_c1194	840	8	12	129.491	287.404	0.450554	-1.15023	Down	0.000374022	0.000498435	-	699	439	261	0.43	-	-	GO:0016811//hydrolase activity, acting on carbon-nitrogen (but not peptide) bonds, in linear amides	GO:0042221//response to chemical stimulus;GO:0030323//respiratory tube development	ko04142//Lysosome;ko01100//Metabolic pathways;ko00600//Sphingolipid metabolism	gi|47199756|emb|CAF88119.1|	39.2	9.24e-49	unnamed protein product [Tetraodon nigroviridis]	-	-	-	-	sp|Q6P7S1|ASAH1_RAT	43.36	4e-32	Acid ceramidase
RL-all_c574	817	8	12	133.136	295.495	0.450554	-1.15023	Down	0.000374022	0.000497306	-	126	374	249	0.36	KOG2934/General function prediction only ;/Uncharacterized conserved protein, contains Josephin domain	-	-	-	-	gi|156545655|ref|XP_001604036.1|	57.69	7.73e-19	PREDICTED: similar to ENSANGP00000015739 [Nasonia vitripennis]	-	-	-	-	sp|Q5R739|JOS1_PONAB	56.86	6e-15	Josephin-1
RL-all_rep_c14002	805	8	12	135.121	299.9	0.450554	-1.15023	Down	0.000374022	0.000496874	-	575	3	573	0.65	-	-	-	-	-	gi|83282419|ref|XP_729762.1|	64.52	2.44e-16	senescence-associated protein [Plasmodium yoelii yoelii str. 17XNL]	gi|56968030|gb|AY859576.1|	96.98	1e-126	Gaetice depressus 28S ribosomal RNA gene, partial sequence	-	-	-	-
RL-all_c263	804	8	12	135.289	300.273	0.450554	-1.15023	Down	0.000374022	0.00049601	-	802	170	633	0.49	KOG0138/Amino acid transport and metabolism ;/Glutaryl-CoA dehydrogenase	GO:0019866//organelle inner membrane;GO:0044429//mitochondrial part	GO:0003995//acyl-CoA dehydrogenase activity;GO:0050662//coenzyme binding	GO:0006553//lysine metabolic process	ko00362//Benzoate degradation;ko00310//Lysine degradation;ko00071//Fatty acid metabolism;ko01120//Microbial metabolism in diverse environments;ko01100//Metabolic pathways;ko00380//Tryptophan metabolism	gi|260815679|ref|XP_002602600.1|	81.04	9.23e-98	hypothetical protein BRAFLDRAFT_281524 [Branchiostoma floridae]	gi|113680426|ref|NM_001044744.1|	80.63	2e-13	Mus musculus glutaryl-Coenzyme A dehydrogenase (Gcdh), nuclear gene encoding mitochondrial protein, transcript variant 2, mRNA	sp|Q2KHZ9|GCDH_BOVIN	81.73	8e-97	Glutaryl-CoA dehydrogenase, mitochondrial
RL-all_c252	803	8	12	135.458	300.647	0.450554	-1.15023	Down	0.000374022	0.000496442	-	801	421	381	0.54	KOG1790/Translation, ribosomal structure and biogenesis ;/60s ribosomal protein L34	GO:0005622//intracellular	GO:0005198//structural molecule activity;GO:0005488//binding	GO:0010467//gene expression	ko03010//Ribosome	gi|195572300|ref|XP_002104134.1|	71.13	8.8e-32	GD20801 [Drosophila simulans]	gi|260850272|gb|FJ943451.1|	98.83	0	Farfantepenaeus duorarum 28S ribosomal RNA gene, partial sequence	sp|Q9NB34|RL34_AEDTR	63.92	1e-29	60S ribosomal protein L34
RL-all_c1222	799	8	12	136.136	302.152	0.450554	-1.15023	Down	0.000374022	0.000497957	-	795	382	414	0.47	-	-	-	-	-	-	-	-	-	-	-	-	-	-	-	-	-
RL-all_rep_c8753	792	8	12	137.339	304.823	0.450554	-1.15023	Down	0.000374022	0.000495451	-	114	572	459	0.45	KOG1799/Nucleotide transport and metabolism ;/Dihydropyrimidine dehydrogenase	GO:0044444//cytoplasmic part	GO:0043169//cation binding;GO:0051536//iron-sulfur cluster binding;GO:0016628//oxidoreductase activity, acting on the CH-CH group of donors, NAD or NADP as acceptor;GO:0004152//dihydroorotate dehydrogenase activity;GO:0042802//identical protein binding;GO:0000166//nucleotide binding;GO:0050662//coenzyme binding	GO:0006144//purine base metabolic process;GO:0019856//pyrimidine base biosynthetic process;GO:0009174;GO:0046104//thymidine metabolic process;GO:0006208//pyrimidine base catabolic process	ko00770//Pantothenate and CoA biosynthesis;ko00240//Pyrimidine metabolism;ko00983//Drug metabolism - other enzymes;ko01100//Metabolic pathways;ko00410//beta-Alanine metabolism	gi|291244574|ref|XP_002742170.1|	64.71	4.55e-89	PREDICTED: dihydropyrimidine dehydrogenase-like [Saccoglossus kowalevskii]	gi|193209599|ref|NM_076526.4|	86.75	6e-11	Caenorhabditis elegans DihydroPYrimidine Dehydrogenase family member (dpyd-1) (dpyd-1) mRNA, complete cds	sp|Q5R895|DPYD_PONAB	71.85	4e-86	Dihydropyrimidine dehydrogenase [NADP+]
RL-all_c318	787	8	12	138.212	306.759	0.450554	-1.15023	Down	0.000374022	0.000495537	-	252	785	534	0.44	KOG2099/Carbohydrate transport and metabolism ;/Glycogen phosphorylase	GO:0032991//macromolecular complex	GO:0042802//identical protein binding;GO:0004645//phosphorylase activity;GO:0048037//cofactor binding	GO:0040011//locomotion;GO:0005977//glycogen metabolic process	ko00500//Starch and sucrose metabolism;ko04910//Insulin signaling pathway	gi|310743896|dbj|BAJ23879.1|	79.55	2.51e-108	glycogen phosphorylase [Marsupenaeus japonicus]	gi|157108520|ref|XM_001650215.1|	82.61	2e-10	Aedes aegypti glycogen phosphorylase partial mRNA	sp|Q9XTL9|PYG_DROME	69.58	2e-95	Glycogen phosphorylase
RL-all_c1123	785	8	12	138.564	307.541	0.450554	-1.15023	Down	0.000374022	0.000499176	-	783	109	675	0.56	KOG2738/Posttranslational modification, protein turnover, chaperones ;/Putative methionine aminopeptidase	-	GO:0003824//catalytic activity	-	ko00260//Glycine, serine and threonine metabolism;ko00330//Arginine and proline metabolism;ko01100//Metabolic pathways	gi|291237698|ref|XP_002738769.1|	73.33	1.69e-96	PREDICTED: hypothetical protein [Saccoglossus kowalevskii]	gi|156383629|ref|XM_001632886.1|	89.83	1e-08	Nematostella vectensis predicted protein (NEMVEDRAFT_v1g166808) partial mRNA	sp|P38488|CREA_PSEPU	74.22	4e-99	Creatinase
RL-all_rep_c13204	766	8	12	142.001	315.169	0.450554	-1.15023	Down	0.000374022	0.00049455	-	2	766	765	0.52	KOG3981/Nucleotide transport and metabolism ;/Deoxyribose-phosphate aldolase	GO:0044424//intracellular part	GO:0005488//binding;GO:0016832//aldehyde-lyase activity	GO:0009166//nucleotide catabolic process;GO:0009120	ko00030//Pentose phosphate pathway	gi|260825828|ref|XP_002607868.1|	69.2	3.47e-99	hypothetical protein BRAFLDRAFT_259692 [Branchiostoma floridae]	gi|195384089|ref|XM_002050715.1|	89.29	8e-07	Drosophila virilis GJ20036 (Dvir\GJ20036), mRNA	sp|Q3T0V9|DEOC_BOVIN	63.71	3e-92	Putative deoxyribose-phosphate aldolase
RL-all_c1360	764	8	12	142.372	315.994	0.450554	-1.15023	Down	0.000374022	0.000499001	-	702	1	702	0.54	KOG3660/Signal transduction mechanisms ;/Sodium-neurotransmitter symporter	GO:0016020//membrane	-	-	-	gi|291237384|ref|XP_002738618.1|	59.01	4.67e-80	PREDICTED: predicted protein-like [Saccoglossus kowalevskii]	gi|74272288|ref|NM_001033023.1|	87.27	6e-20	Macaca mulatta solute carrier family 6 (neurotransmitter transporter, noradrenalin), member 2 (SLC6A2), transcript variant 1, mRNA	sp|O18875|SC6A8_BOVIN	52.75	5e-71	Sodium- and chloride-dependent creatine transporter 1
RL-all_c1179	759	8	12	143.31	318.076	0.450554	-1.15023	Down	0.000374022	0.000498783	-	3	317	315	0.37	KOG3403/Translation, ribosomal structure and biogenesis ;/Translation initiation factor 1A (eIF-1A)	-	GO:0008135//translation factor activity, nucleic acid binding;GO:0003824//catalytic activity	GO:0006412//translation;GO:0006909//phagocytosis;GO:0007052//mitotic spindle organization;GO:0007166//cell surface receptor linked signaling pathway	ko03013//RNA transport	gi|91079674|ref|XP_967161.1|	84.62	2.82e-45	PREDICTED: similar to Eukaryotic initiation factor 1A CG8053-PA [Tribolium castaneum]	gi|156549886|ref|XM_001606943.1|	87.21	9e-13	PREDICTED: Nasonia vitripennis similar to eukaryotic translation initiation factor 1A (LOC100117365), mRNA	sp|Q6GVM3|IF1AY_PANTR	82.69	3e-44	Eukaryotic translation initiation factor 1A, Y-chromosomal
RL-all_c1346	752	8	12	144.644	321.037	0.450554	-1.15023	Down	0.000374022	0.000495193	-	73	642	570	0.44	KOG3024/Function unknown ;/Uncharacterized conserved protein	-	GO:0005488//binding	GO:0045048//protein insertion into ER membrane	-	gi|307166166|gb|EFN60415.1|	54.68	3.19e-40	UPF0363 protein C7orf20 [Camponotus floridanus]	-	-	-	-	sp|A1Z3X3|GET4_ORYLA	57.14	2e-39	Golgi to ER traffic protein 4 homolog
RL-all_c1142	746	8	12	145.808	323.619	0.450554	-1.15023	Down	0.000374022	0.0004997	-	455	619	165	0.36	-	-	-	-	-	-	-	-	-	gi|41059457|gb|AY466168.1|	90	1e-05	Litopenaeus vannamei microsatellite TUMXLV2.2 sequence	-	-	-	-
RL-all_rep_c13185	745	8	12	146.003	324.053	0.450554	-1.15023	Down	0.000374022	0.000498609	-	691	140	552	0.66	-	-	-	-	-	gi|83282419|ref|XP_729762.1|	64.52	4.66e-13	senescence-associated protein [Plasmodium yoelii yoelii str. 17XNL]	gi|56968030|gb|AY859576.1|	96.57	9e-93	Gaetice depressus 28S ribosomal RNA gene, partial sequence	-	-	-	-
RL-all_c1241	720	8	12	151.073	335.305	0.450554	-1.15023	Down	0.000374022	0.000496614	-	51	671	621	0.47	KOG3205/Signal transduction mechanisms ;/Rho GDP-dissociation inhibitor	-	-	-	ko04722//Neurotrophin signaling pathway;ko04962//Vasopressin-regulated water reabsorption	gi|91089445|ref|XP_966341.1|	60.12	8.77e-54	PREDICTED: similar to rho guanine dissociation factor isoform 1 [Tribolium castaneum]	gi|209180426|ref|NM_001135723.1|	96.97	5e-05	Acyrthosiphon pisum Rho GDP dissociation inhibitor (Rhogdi), mRNA	sp|Q4R4J0|GDIR1_MACFA	50.87	1e-38	Rho GDP-dissociation inhibitor 1
RL-all_c709	718	8	12	151.494	336.239	0.450554	-1.15023	Down	0.000374022	0.00049709	-	77	331	255	0.33	-	-	-	-	-	-	-	-	-	-	-	-	-	-	-	-	-
RL-all_rep_c11773	715	8	12	152.129	337.65	0.450554	-1.15023	Down	0.000374022	0.00049696	-	2	643	642	0.63	-	-	-	-	-	gi|157133242|ref|XP_001656196.1|	29.7	1.04e-14	Juvenile hormone-inducible protein, putative [Aedes aegypti]	-	-	-	-	-	-	-	-
RL-all_rep_c12096	713	48	72	915.337	2031.58	0.450554	-1.15023	Down	2.37e-13	3.99e-12	-	713	3	711	0.66	KOG2964/Amino acid transport and metabolism ;/Arginase family protein	-	GO:0016813//hydrolase activity, acting on carbon-nitrogen (but not peptide) bonds, in linear amidines	GO:0006596//polyamine biosynthetic process	ko00330//Arginine and proline metabolism;ko01100//Metabolic pathways	gi|115978380|ref|XP_001188052.1|	68.97	6.36e-65	PREDICTED: similar to Agmat-prov protein [Strongylocentrotus purpuratus]	gi|56242990|emb|CR645890.2|	92.68	5e-05	Tetraodon nigroviridis full-length cDNA	sp|Q90XD2|SPEB_CHICK	57.29	4e-58	Agmatinase, mitochondrial
[truncated: 641 more rows]
